# Supplementary material for: Impacts of socio-economic determinants, spatial distance and climate factors on the confirmed cases and deaths of COVID-19 in China
Source: PLoS One. 2021 Jul 27;16(7):e0255229. doi: 10.1371/journal.pone.0255229 (PMC8315531; doi:10.1371/journal.pone.0255229)
Supplement: S1 Data — (ZIP) [file pone.0255229.s001.zip › minimal data set.xlsx]

## Sheet: DATA
									1.25					1.3					2.4					2.9					2.14					2.19					2.24					2.29
province	city	city types	longitude	latitude	population	GDP	DW	DLPC	Confirmed cases at 5 days	Deaths at 5 days	RAH	SRI	AT	Confirmed cases at 5 days	Deaths at 5 days	RAH	SRI	AT	Confirmed cases at 5 days	Deaths at 5 days	RAH	SRI	AT	Confirmed cases at 5 days	Deaths at 5 days	RAH	SRI	AT	Confirmed cases at 5 days	Deaths at 5 days	RAH	SRI	AT	Confirmed cases at 5 days	Deaths at 5 days	RAH	SRI	AT	Confirmed cases at 5 days	Deaths at 5 days	RAH	SRI	AT	Confirmed cases at 5 days	Deaths at 5 days	RAH	SRI	AT
jiangsu	nanjing	1	118.778	32.0572	843.62	12820.4	459.8	0	7	0	88	0	5.7	18	0	57	8.2	4.6	22	0	75	9	7.5	31	0	75	9.6	7.1	13	0	100	0	13.1	2	0	53	2	7.6	0	0	67	2.4	15.9	0	0	94	0	8.9
jiangsu	suzhou	1	120.62	31.318	1072.17	18597.5	605	188.6	7	0	99	0	6.9	25	0	68	6.6	6.3	23	0	76	7.9	7	22	0	85	8.4	5.7	9	0	97	0.2	14.6	1	0	57	4.3	7.9	0	0	63	8.8	16	0	0	95	0	9.9
jiangsu	xuzhou	2	117.188	34.2716	880.2	6755.23	486.7	288.2	0	0	43	0	5	20	0	65	7.3	2.2	25	0	68	7.5	6.5	15	0	74	8.5	6.3	17	0	99	0	11.5	2	0	47	1.7	7.2	0	0	78	0	10.4	0	0	84	0	6.9
jiangsu	huaian	3	119.03	33.6065	492.5	3601.25	556.5	173.2	1	0	71	0	4.7	9	0	67	8.9	1.9	16	0	72	8.5	6.1	20	0	86	8.5	3.7	14	0	96	0	12.5	6	0	60	3.8	5.6	0	0	71	0	12.5	0	0	88	0	7.4
jiangsu	wuxi	2	120.305	31.57	657.45	11438.6	581	156.5	2	0	87	0	6.6	10	0	61	5	4.7	14	0	77	9.3	6	15	0	83	9.2	5.1	11	0	96	0	14.3	3	0	66	4.9	6.9	0	0	64	6.8	16.5	0	0	88	0	9.7
jiangsu	lianyungang	3	119.174	34.6015	452	2711.7	638.7	282	3	0	59	0.3	3.6	6	0	56	9.3	1.1	11	0	71	7.9	4.8	15	0	74	8.7	6	11	0	98	0	9	2	0	60	6.1	5.3	0	0	87	0	7.9	0	0	88	0	6.1
jiangsu	changzhou	2	119.982	31.7714	472.86	7050.27	553.1	112.9	5	0	92	0	6.1	8	0	61	7.9	5.2	11	0	84	9.4	6.9	7	0	81	8.3	7.1	12	0	96	1	13.8	8	0	69	0.8	5.9	0	0	78	5.3	14.7	0	0	91	0	9.6
jiangsu	nantong	2	120.874	32.0147	731	8427	644.7	197.7	2	0	93	0	6.6	8	0	68	3.7	5.2	15	0	75	9.3	4.8	8	0	80	8.9	4.8	7	0	98	0	13.4	0	0	70	6.1	6.2	0	0	67	5.8	15	0	0	93	0	8.7
jiangsu	taizhou	3	119.92	32.4761	463.57	5107.63	572.8	114.5	1	0	85	0	6.5	11	0	64	8.7	3.3	14	0	74	9.3	4.7	5	0	83	8.2	4.4	6	0	97	0	12.5	0	0	71	4.7	5.4	0	0	72	5.4	13.9	0	0	92	0	8.3
jiangsu	yancheng	3	120.149	33.3799	720	5487.08	629.5	191.3	1	0	75	0	6.6	7	0	67	6.3	1.2	7	0	65	9.4	4.5	3	0	80	8.7	2.3	9	0	94	0	11.1	0	0	69	6.3	5.1	0	0	70	0.8	13.1	0	0	90	0	7.3
jiangsu	yangzhou	3	119.428	32.4085	453.1	5466.17	525.4	68.8	1	0	81	0	5.8	7	0	67	8.4	3.2	7	0	77	8.9	5.2	3	0	82	8.9	4.7	3	0	98	0	12.8	2	0	67	3.6	5.7	0	0	72	3.7	14.2	0	0	93	0	8
jiangsu	zhenjiang	3	119.456	32.2044	319.64	4050	517.6	60.3	0	0	87	0	6.1	2	0	61	8.5	4	4	0	75	9.2	6.1	6	0	79	8.9	5.8	0	0	99	0	12.8	0	0	62	3.4	6.5	0	0	70	3.9	14.9	0	0	93	0	8.6
jiangsu	suqian	4	118.297	33.952	492.59	2750.72	527.9	214.5	1	0	66	0.1	4.5	6	0	69	7.6	1.9	4	0	78	8.2	6.1	1	0	78	8.4	5.9	0	0	99	0	12.8	1	0	63	2.2	6.3	0	0	71	0	13.1	0	0	90	0	7.3
anhui	bengbu	3	117.357	32.9295	383.94	1714.66	390.4	112.8	1	0	71	0	5.1	7	0	78	8.7	2.9	35	0	79	8.8	5.9	72	1	85	9.4	4.1	34	3	96	0	13.3	10	0	64	1.7	7	1	0	70	0	16.9	0	1	94	0	7.9
anhui	hefei	2	117.283	31.8669	757.96	7822.91	308.5	0	10	0	88	0	4.8	29	0	85	8.3	2.4	42	0	79	8.6	5.4	55	0	83	9.7	4.2	30	1	95	0.2	13.3	7	0	60	1.7	8.1	1	0	63	2.2	18.5	0	0	95	0	7.6
anhui	fuyang	4	115.821	32.9012	1070.83	1759.52	292.8	178.6	7	0	72	0.2	4.7	21	0	84	8.1	1.6	51	0	71	8.7	7.4	39	0	78	9.4	6	28	0	93	0	11.5	9	0	61	2.2	7.7	0	0	69	0	15.7	0	0	86	0	7.1
anhui	bozhou	5	115.788	33.8712	656.83	1277.19	392.1	265.7	4	0	64	0.4	5.1	16	0	76	8.9	2.5	28	0	73	8.2	6.7	39	0	71	9.6	7.3	19	0	90	0.1	11.3	2	0	56	6.1	7.7	0	0	74	0	12.9	0	0	86	0	6.9
anhui	anqing	4	117.059	30.5379	528.44	1917.59	262	144.1	4	0	95	0	5.6	14	0	78	5.2	5.3	37	0	77	7.9	6.9	20	0	80	9.4	6.2	6	0	92	0.5	15.5	2	0	59	0.2	7.9	0	0	64	7	17.5	0	0	99	0.1	8.5
anhui	luan	4	116.505	31.7556	588.57	1288.05	244.3	67.2	2	0	90	0	4.2	6	0	90	0	4.2	22	0	66	8.9	8.3	24	0	74	9.4	6.9	7	0	95	0.2	13	8	0	55	0.4	8.4	0	0	59	0.7	18.4	0	0	91	0	7.5
anhui	suzhou	4	116.989	33.6368	656.56	1630.22	423.9	204.9	0	0	63	0.8	4.6	10	0	72	8.5	2.4	13	0	82	8.6	4	5	0	81	9.1	5.4	11	0	98	0	11.5	2	0	75	3.6	4.3	0	0	85	0	10.2	0	0	94	0	7
anhui	Ma on shan	3	118.516	31.6885	229.11	1918.1	416.1	121.8	4	0	92	0	4.7	10	0	64	8.4	4.9	14	0	72	8.6	8.4	3	0	75	9.4	7.7	3	0	99	0	12.6	3	0	46	0.4	8.2	0	0	64	2.9	17.1	1	0	95	0	8.2
anhui	wuhu	3	118.38	31.33	388.85	3278.53	401.9	124.9	1	0	93	0	5.6	13	0	74	8.4	4.9	7	0	77	9.3	8.3	8	0	86	6.8	6.4	2	0	99	0	12.8	2	0	61	1.3	6.9	0	0	66	5.7	17	1	0	95	0	8.8
anhui	tongling	5	117.819	30.9409	170.78	1222.36	336.7	111.9	3	0	95	0	5.6	7	0	78	5.2	5.3	9	0	83	8.2	7.5	5	0	81	8	6.7	4	0	99	0	10.6	1	0	64	0.2	8.2	0	0	75	5.9	15.8	0	0	96	0.1	8.5
anhui	huainan	4	117.019	32.6428	389.66	1133.31	344.2	92.9	0	0	79	0	4.8	6	0	81	7.7	2.8	2	0	81	8.2	5.1	14	0	87	9.1	4	1	0	99	0	12	4	0	74	0.4	6.6	0	0	76	0.1	16	0	0	95	0	7.6
anhui	huaibei	5	116.791	33.96	217.86	985.19	442.8	241.4	0	0	75	0	3.8	2	0	75	8.5	0.9	9	0	71	7.2	6	12	0	67	9.3	6.8	2	0	87	0	11	2	0	49	5.2	8	0	0	75	0	10.9	0	0	83	0	6.7
anhui	xuancheng	4	118.73	31.95	278.94	1317.2	426.8	175.4	0	0	96	0	5.8	4	0	70	3.4	5.3	0	0	72	5.9	8.6	1	0	83	7.1	6.7	1	0	90	3.8	13.5	0	0	65	1.6	6.7	0	0	66	6.5	16.8	0	0	94	0	9.2
anhui	chuzhou	4	118.325	32.3174	453.75	1801.15	420.9	113.6	2	0	80	0	5.2	2	0	72	8.3	3.1	7	0	83	8.5	5.2	0	0	79	9.7	5.6	2	0	97	0	13.2	0	0	72	2.3	5.9	0	0	70	1.9	15.6	0	0	94	0	8.1
anhui	chizhou	5	117.494	30.66	162.23	684.93	301.8	129.7	1	0	91	0	5.2	1	0	76	7.1	5.2	8	0	77	7.9	6.9	2	0	80	9.4	6.2	5	0	92	0.5	15.5	0	0	59	0.2	7.9	0	0	64	7	17.5	0	0	99	0.1	8.5
anhui	huangshan	4	118.294	29.7344	148.58	677.91	376.3	214.2	0	0	99	0	1.9	7	0	95	0.6	-7	2	0	93	3.2	-1.2	0	0	33	10.2	-0.6	0	0	94	0.9	8.4	0	0	48	0.1	-0.7	0	0	87	1.3	8.4	0	0	99	0	7.7
hunan	changsha	1	112.979	28.2135	815.47	7070.9	293.8	0	8	0	97	0	4	49	0	64	9.6	6.6	107	0	76	5.4	10.5	41	0	70	7.6	7.5	33	2	85	5.6	17.5	3	0	68	1.5	8.7	1	0	57	5.8	20.1	0	0	98	0	7.6
hunan	yueyang	3	113.146	29.378	579.71	1442.06	173.9	127.2	5	0	100	0	4.6	24	0	67	9	7.9	60	0	77	8.8	9.9	26	1	76	9.3	8	34	0	93	0.2	15.7	6	0	56	1.8	10.4	1	0	60	3.7	20.5	0	0	94	0.1	8.5
hunan	changde	4	111.654	29.0121	582.72	1757.61	301.4	150.4	3	0	97	0	3.5	27	0	55	9.7	9.1	26	0	74	9.4	9	10	0	72	9.1	8.1	12	0	97	1	13.9	1	0	60	8.2	10.2	3	0	71	5.6	17.2	0	0	98	0	7.2
hunan	zhuzhou	3	113.132	27.8274	402.08	1412.62	321.2	47.1	1	0	97	0	5.5	17	0	68	9.5	6.8	20	0	83	4.3	10	20	0	77	3.7	8	19	0	81	6.9	19	1	0	65	0	9.8	2	0	60	7.7	20.2	0	0	96	0	8.8
hunan	loudi	4	111.996	27.7411	393.18	503.38	388.1	108.4	5	0	91	0	3.9	11	0	71	9.6	6.6	29	0	87	1.3	8.3	19	0	73	8.3	8.9	9	0	83	5	18.3	3	0	80	2	8.6	0	0	71	5.9	18.3	0	0	94	0	9
hunan	shaoyang	4	111.462	27.2368	737.05	377.52	464	182.2	2	0	92	0	4	27	0	73	9.6	5.6	39	0	85	2.5	8.9	19	0	73	8.5	8.3	13	1	80	6.4	19.1	2	0	84	0.5	8.1	0	0	69	7.6	18.8	0	0	92	0	8.9
hunan	yiyang	5	112.367	28.5881	441.38	743.41	289.1	67	4	0	97	0	4.1	13	0	73	8.8	7.5	23	0	83	7.2	8.6	6	0	80	8.8	8.2	13	0	95	2.3	15.2	0	0	67	4.4	10	0	0	79	4.3	17.9	1	0	98	0.9	8.7
hunan	hengyang	3	112.584	26.8982	724.34	952.43	440.9	152.5	3	0	93	0	5.4	17	0	66	9.4	8.1	19	0	84	1.7	10	6	0	82	0.3	7.8	1	0	76	6.7	20.1	2	0	70	0	10.5	0	0	63	6.9	20.8	0	0	86	0.1	10.5
hunan	xiangtan	4	112.936	27.8351	286.48	1212.2	332.8	43.4	2	0	100	0	4.8	7	0	69	9.5	7	14	0	79	6.2	10.3	5	0	82	6.2	7.5	6	0	84	5.2	19.1	1	0	65	0.7	9.1	1	0	63	5.7	19.6	0	0	100	0	8.3
hunan	yongzhou	5	111.615	26.436	545.21	512.57	532.1	239.7	4	0	100	0	4.9	10	0	63	9.8	7.6	16	0	100	0	8.8	10	0	84	3	7.5	3	0	77	2.1	20	0	0	62	0	10.2	0	0	66	9.5	20.2	1	0	97	3.7	12.2
hunan	chenzhou	4	113.038	25.7823	474.45	742.64	546.7	271.9	1	0	99	0	4.1	9	0	55	10	7.5	14	0	99	0	7.4	8	0	99	0	4.6	7	0	79	2.1	18.4	0	0	58	0.1	9.9	0	0	62	7.1	19.8	0	0	89	4.4	14.5
hunan	Which is	4	109.987	27.5575	497.96	385.2	535.8	296.9	5	0	96	0	3.8	18	0	77	7.9	6.8	12	0	92	0.4	7.2	4	0	76	5.8	9.6	0	0	88	3.8	16.6	1	0	69	5.6	9.7	0	0	78	5.4	16.6	0	0	96	0.7	9.9
hunan	Xiangxi Autonomous Prefecture	5	109.746	28.318	264.95	167.62	503.3	312.5	0	0	94	0	3.6	4	0	79	6.3	6.6	3	0	93	0.2	5.8	1	0	72	7.1	9.7	0	0	94	1.7	13.3	0	0	72	7.5	8.9	0	0	86	4.1	13.5	0	0	98	0.1	8.7
hunan	zhangjiajie	5	110.482	29.1249	153.79	295.66	401.1	258.1	0	0	88	2.2	4.6	1	0	79	8	6.6	2	0	84	6.7	7.4	2	0	72	7.8	9.8	0	0	84	3.4	14	0	0	67	7.9	9.9	0	0	86	2.3	12.6	0	0	88	6.4	10.3
hubei	wuhan	1	114.316	30.5811	883.73	14847.3	0	0	618	45	93	0.4	5.1	2021	114	79	8.9	3.7	5712	203	82	9.3	5.7	8551	319	83	9.4	5.3	21012	442	90	1.1	14.3	7113	462	64	8.7	9.7	2044	458	68	7.5	18.7	2051	152	89	9.5	8.1
hubei	huanggang	4	114.907	30.4461	740.64	2035.2	57.1	57.1	122	2	82	0	5.2	451	10	76	6	4	1072	13	70	8.8	6.5	607	20	78	7.8	5.3	565	23	89	1.9	14.2	22	19	59	0	7.3	65	19	67	3.7	15.8	1	9	90	0.3	8.4
hubei	xiaogan	3	113.936	30.928	517.54	1912.9	52.1	52.1	55	0	97	0	4.8	486	9	78	8.9	4.5	921	9	84	8.7	6	1079	15	87	8.7	5.3	573	29	95	0.3	13.5	215	27	59	2.7	9.7	153	21	76	5.8	17.4	36	8	91	7.7	8.7
hubei	jingzhou	3	112.242	30.3326	641.28	2082.18	200	200	33	2	91	0	4.4	188	1	78	9.2	6.3	492	6	82	8.3	7.7	332	6	79	9.3	7.3	433	17	83	0	13.5	32	8	64	4.1	10	66	2	83	0	16.1	3	4	94	0.5	7.4
hubei	suizhou	5	113.379	31.7179	250.57	1011.19	150.1	150.1	36	0	83	0	3.6	192	0	67	8.9	3.7	478	8	70	8.3	6.3	343	2	73	9.1	6.3	183	9	83	0	13	51	8	53	4	9.4	22	9	61	0	18.3	2	4	87	7.3	8.1
hubei	ezhou	5	114.896	30.3844	111.38	1005.3	60.5	60.5	1	0	89	0	5.8	188	6	71	7.5	5.1	193	12	69	8.8	8	343	6	78	8.9	6.2	467	9	91	1.4	14.7	146	5	61	0	8.2	47	3	62	6.3	17.7	6	6	90	0.2	8.8
hubei	xiangyang	3	112.176	32.0949	592.35	4309.79	259.3	259.3	2	0	92	0	3.3	284	0	68	9.4	4.9	449	2	74	8.2	7.4	284	7	75	8.5	7.4	109	9	70	1.5	11.7	39	5	61	7.1	9	8	7	78	4.1	13.6	0	4	94	3.8	6.9
hubei	Yellowstone	4	115.051	30.2161	272.96	1587.33	83	83	31	1	96	0	6.3	137	0	66	8.9	6.1	341	1	67	8.8	9.5	296	1	77	9.9	7	175	10	92	0.8	15.2	0	13	62	0	9	41	5	56	8.8	19.6	6	3	89	0.1	9.2
hubei	jingmen	5	112.217	31.0426	292.85	1847.89	206.7	206.7	38	1	92	0	4.6	189	4	60	9.4	7.9	195	11	74	8.7	9.5	219	4	83	9.6	7.9	261	8	83	0.1	13.5	0	6	54	6.3	10.8	126	3	85	0.3	17.1	5	0	98	1.2	8.1
hubei	yichang	3	111.311	30.7328	391.87	4064.18	289.4	289.4	20	1	78	0	4.5	147	0	61	9.3	7.6	329	3	65	8.8	8.3	253	4	76	9.5	8.3	157	7	80	6.2	13.4	0	12	60	8.8	10.1	35	2	75	6.9	13.9	5	2	93	7.1	7.8
hubei	xianning	4	114.3	29.8807	305.14	1362.42	83.3	83.3	43	0	96	0	4.9	123	0	63	9.2	7.2	218	0	75	8.9	9	123	4	78	9.7	7.6	333	4	89	0.2	15.3	0	2	64	1.4	9.4	70	1	56	5.9	20.7	0	1	91	0	8.1
hubei	shiyan	4	110.801	32.637	346.6	1747.82	400.4	400.4	20	0	93	0	3	130	0	59	9.5	5.9	168	0	70	9.2	7.6	163	0	70	9.6	7.8	116	2	73	1.8	9.4	44	0	52	9	9.9	30	1	69	5.6	13	1	4	83	7.9	10.5
hubei	tianmen	5	113.126	30.649	160.92	591.15	109.8	109.8	5	0	94	0	4.3	62	6	71	8.9	6.4	61	4	84	7.9	6.5	89	0	84	9.6	6.3	205	0	93	0	13.3	51	2	67	4.1	9.7	22	1	74	0	17.6	1	0	98	0	7.3
hubei	xiantao	5	113.387	30.294	154.3	800.13	87	87	11	0	99	0	4.7	79	1	71	9	6.7	135	3	85	8	7.7	191	3	87	9.6	6.3	98	10	94	3.7	15.2	53	2	69	6.3	9.4	8	0	65	8.3	20.1	0	0	92	8.4	8.5
hubei	enshi	4	109.517	30.309	402.04	870.95	462.2	462.2	17	0	67	0	7.1	58	0	86	2.8	4.5	63	0	86	2.7	6.8	49	0	68	6.5	10.4	57	4	89	0.4	13	0	-1	69	6.8	10.1	7	1	92	0	10.7	1	0	87	2.3	12.9
hubei	qianjiang	5	112.769	30.3431	100.85	755.78	134.9	134.9	0	0	99	0	4.5	12	1	77	9.1	7.3	42	0	86	9	9	31	1	85	9.6	7.7	31	3	99	0	13.6	69	2	74	3.2	10.2	10	1	82	0	18.8	3	1	97	0.8	8.7
hubei	Shennongjia Forest District	5	110.487	31.5958	7.89	28.59	365.9	365.9	0	0	71	3	4.8	7	0	65	9.1	5.2	3	0	65	9	6.9	0	0	68	7.9	7.8	0	0	68	2.2	10.3	0	0	59	7.3	9.3	1	0	80	1.3	11.3	0	0	85	6.6	10.7
sichuang	chengdu	1	104.068	30.6799	1604.47	13889.4	980.3	0	22	0	74	1.5	7	47	1	82	0.8	7.7	23	0	79	0.1	9.3	31	0	76	5.9	8.9	16	0	64	0	13	2	2	71	7.8	7.3	2	0	79	5.2	11.2	0	0	72	4.7	13.7
sichuang	T he	5	101.969	30.0551	118.63	261.5	1182.2	211.7	2	0	43	9.5	-8.9	3	0	40	9.3	-5.3	5	0	41	9.9	-6.9	13	0	45	9.1	-2.5	21	0	48	8.8	0.5	23	0	39	9.7	-1.7	2	0	42	10.2	1.5	9	0	33	10.8	-1.6
sichuang	dazhou	5	107.495	31.2142	568.95	1583.94	651	328	1	0	74	2.8	7.6	7	0	81	8.2	7.6	9	0	84	5.5	9.6	11	0	78	8.1	11	8	0	79	2.2	11.6	4	0	74	8.8	9	2	0	95	0.2	11.1	0	0	82	8.5	14.1
sichuang	nanchong	3	106.106	30.801	641.79	1827.93	780.5	195.3	2	0	71	8.2	7.8	9	0	81	6.5	7.5	17	0	83	6.6	9.4	5	0	77	8.3	9.9	2	0	54	6.2	11.8	3	0	68	8.4	8.9	1	0	71	6.9	14	0	0	73	7.6	14
sichuang	bazhong	5	106.758	31.8692	331.67	601.44	731	287.1	0	0	70	0.4	6.1	5	0	82	8.2	6.5	10	0	81	0	8.2	7	0	75	7.4	8.1	2	0	69	0	10.1	0	0	70	7.5	7.2	0	0	78	6.5	12.1	0	0	79	10.2	13.3
sichuang	广安	5	106.636	30.464	325.03	1173.79	729.6	246.4	2	0	74	2.8	7.6	11	0	81	8.2	7.6	11	0	84	5.5	9.6	4	0	78	8.1	11	2	0	79	2.2	11.6	0	0	74	8.8	9	0	0	95	0.2	11.1	0	0	82	8.5	14.1
sichuang	neijiang	4	105.073	29.5995	375.37	1332.09	891.6	152.2	1	0	82	0	8.1	5	0	86	1.8	8.3	9	0	82	6	9.1	2	0	78	6	10.7	5	0	65	1	13	0	0	79	0.8	8.3	0	0	86	3.5	11.8	0	0	70	10.2	15
sichuang	luzhou	4	105.444	28.8959	431.72	1596.21	874.1	231.8	2	0	91	0	7.7	3	0	86	0	9.6	5	0	79	1.5	11.3	7	0	87	0.2	10.8	2	0	74	0.1	15.8	5	0	71	8.6	10.5	0	0	83	0.2	12.5	0	0	74	7.7	17.1
sichuang	deyang	4	104.402	31.1311	353.16	1960.55	942.1	62.1	1	0	83	2.7	5.9	6	0	84	6.3	7	5	0	86	4.2	7.8	4	0	78	8.4	7.7	1	0	84	1.8	11.7	0	0	75	7.9	6.5	1	0	84	7	10.6	0	0	83	9.1	12
sichuang	mianyang	3	104.706	31.5047	483.56	2075.75	915.5	107.1	5	0	70	0.4	6.1	6	0	82	8.2	6.5	6	0	81	0	8.2	4	0	75	7.4	8.1	1	0	69	0	10.1	0	0	70	7.5	7.2	0	0	78	6.5	12.1	0	0	79	10.2	13.3
sichuang	suining	4	105.565	30.5575	323.59	1138.06	832.6	144.5	2	0	71	6.2	8.5	3	0	84	4.7	7.5	0	0	85	7.4	8.8	5	0	79	7.8	10.9	0	0	60	6.5	13.2	7	0	81	8.3	8.5	0	0	80	7.5	12.2	0	0	70	9.7	14.6
sichuang	Liangshan prefecture	5	102.26	27.8924	483.52	1480.91	1203.6	355.5	0	0	79	5.3	2.6	3	0	71	2.7	5	4	0	58	8.7	6.9	3	0	76	2.8	4.8	1	0	58	7.8	9.5	2	0	53	9.3	8.8	0	0	44	9.2	12.7	0	0	55	10.1	11.4
sichuang	meishan	4	103.841	30.0611	297.48	1183.35	1004.8	68	1	0	92	3.2	-9	1	0	95	0	-6.6	3	0	76	9.6	-3.6	2	0	94	0	-7	1	0	81	5	0.8	0	0	72	9.7	-1.1	0	0	39	9.9	6.1	0	0	66	9.3	2.4
sichuang	yibin	4	104.633	28.7697	453	1847.23	954.5	212	0	0	89	0.2	7.2	7	0	95	0	8.1	0	0	87	0.1	9.5	2	0	86	1.9	10.4	2	0	77	0.4	13.5	1	0	69	9.6	10.1	0	0	80	1.2	12.3	0	0	70	9.7	16.7
sichuang	yaan	4	103.009	29.9997	153.78	602.77	1077.3	121.7	1	0	78	6.2	-2.9	2	0	75	3.2	-1.1	3	0	54	7	-0.5	0	0	71	0.1	-1.9	1	0	42	4.1	3.8	0	0	76	7.1	0.3	0	0	35	4.8	8.4	0	0	45	7.8	6.1
sichuang	panzhihua	5	101.722	26.5876	123.61	1144.25	1300.2	505.9	0	0	59	3	10.4	1	0	47	5.8	13.3	10	0	39	9.7	14.3	2	0	54	0.1	13.2	0	0	41	7.2	16.1	3	0	51	9.8	16.7	0	0	36	8.2	20.4	0	0	34	10.5	18.4
sichuang	guangyuan	5	105.82	32.441	266	732.12	831.2	263.1	0	0	58	6	6.7	2	0	69	8	6	4	0	82	1.4	8.1	0	0	65	9.8	7.2	0	0	35	0.1	10.9	0	0	58	9.4	7.7	0	0	63	9.8	13.5	0	0	64	10.4	13.5
sichuang	leshan	4	103.761	29.601	327.21	1507.79	1011.3	124.5	1	0	69	4.1	9.3	1	0	91	0	8.6	0	0	74	1.7	10.7	1	0	84	0	10	0	0	71	0	14.1	0	0	74	8.5	9.7	0	0	77	1.4	12.4	0	0	62	9.7	16.8
sichuang	ziyang	5	104.636	30.1322	255.31	1022.21	920.2	76.8	0	0	78	0.8	7.6	2	0	84	1.3	8	0	0	80	3.1	9.4	1	0	80	5.9	9.7	0	0	63	3	13.9	0	0	73	8.3	8.2	1	0	81	5.2	11.8	0	0	70	7	14.6
sichuang	abazhou	5	102.229	31.9058	94.01	295.16	1156.3	337.2	0	0	61	6.8	-6.5	1	0	46	7.2	-6	0	0	46	7.7	-6.8	0	0	58	6.8	-2.9	0	0	37	7	-0.1	0	0	54	8.2	-1.2	0	0	50	7	2.5	0	0	47	8.9	-0.1
yunnan	kunming	2	102.715	25.0492	685	5206.9	1283.8	0	4	0	86	4.6	3.9	20	0	71	6.5	7.9	10	0	60	9.8	8.5	8	0	88	0.2	8.9	6	0	56	9.4	11.3	4	0	62	10.2	12.3	1	0	62	9.9	14	0	0	60	10.5	13.6
yunnan	zhaotong	5	103.725	27.3406	559.1	889.54	1076.3	289.8	0	0	79	0.1	0.2	4	0	86	0	1.6	6	0	75	6.8	4.8	2	0	84	0	2	13	0	65	6.2	8.4	0	0	68	9.6	5.1	0	0	36	8.6	16.6	0	0	66	10.3	10.9
yunnan	xishuangbanna	4	100.803	22.0094	118.8	417.79	1644.4	383.3	1	0	67	9.2	15.5	11	0	79	3.6	14.4	2	0	70	9.9	17.4	1	0	85	5.7	20.4	0	0	68	10.1	17.2	0	0	76	7.5	18.1	0	1	76	6.5	19	0	0	71	7.7	21.2
yunnan	yuxi	4	102.545	24.3704	238.6	1493.04	1351.3	66.1	1	0	79	0.4	6.2	5	0	73	2.9	8.7	6	0	62	7.3	9.3	2	0	91	0	10.6	0	0	56	8.4	11.6	0	1	67	7.5	12.9	0	0	77	8.3	13.4	0	0	67	9	14.3
yunnan	qujing	4	103.783	25.5208	615.54	2013.36	1169.1	118.1	1	0	97	8.3	-1.7	4	0	85	7.1	3.7	5	0	67	9.7	5.9	1	0	94	2.8	2.3	2	0	53	9.2	9.4	0	0	69	8.4	7.1	0	0	49	10.4	12.9	0	0	32766	10.5	3276.6
yunnan	Dali prefecture	4	100.224	25.5969	359.93	1122.44	1473.9	269.2	1	0	55	7.4	5.6	5	0	60	4.7	7	1	0	60	9	7	4	0	77	1	10.1	2	0	70	8	7.7	0	0	39	8.8	13.6	0	0	58	8.3	13.1	0	0	56	9.8	12.3
yunnan	baoshan	5	99.178	25.1205	262.7	738.14	1594.1	369.2	0	0	53	9.1	7.2	6	0	59	6.1	9.2	2	0	57	9.2	9.9	1	0	64	1.8	13.7	0	0	57	1.8	10.9	0	0	49	6.9	14.7	0	0	72	2.2	12.4	0	0	57	10.6	13.4
yunnan	honghe	4	103.384	23.3677	474.4	1593.77	1338.1	177.7	1	0	70	4.7	11.9	3	0	79	3.2	10.3	1	0	73	7	14.3	0	0	89	0.4	13.5	3	0	59	7.7	15.6	0	0	71	6.4	14.1	1	0	74	4.4	16.2	0	0	71	8.8	17.8
yunnan	Dehong prefecture	5	98.5894	24.4412	131.6	381.06	1682.4	430.6	0	0	64	10.2	5.6	3	0	73	6.7	7	2	0	64	10.3	8.4	0	0	83	0.5	11	0	0	67	6.7	8.4	0	0	70	10.2	11.5	0	0	77	7.8	11	0	0	69	10.7	11.1
yunnan	puer	5	100.98	22.7888	263.7	662.48	1585.1	298.6	0	0	72	5.7	12.1	4	0	73	5.4	11.9	0	0	61	9.7	13.1	0	0	72	6.6	17.9	0	0	61	8.9	14.3	0	0	71	7	13.2	0	0	81	4.8	16.7	0	0	64	9.6	17.8
yunnan	chuxiongzhou	5	101.529	25.0664	274.8	1024.33	1392.2	133	0	0	63	2.2	9.3	0	0	57	7.6	10.8	4	0	47	9.4	12.2	0	0	61	0	12	0	0	50	7.9	14	0	0	55	9.4	15.2	0	0	39	9.2	18.1	0	0	39	10	16.5
yunnan	lijiang	3	100.23	26.8754	129.6	350.76	1420.6	339.6	2	0	61	6.5	2.7	4	0	50	7.7	5.8	1	0	45	8.7	6	0	0	70	0.1	5.4	0	0	56	8.8	7.4	0	0	41	7.8	10.2	0	0	34	8.8	11.8	0	0	48	10.2	9
yunnan	wenshan	5	104.089	23.4018	365.4	859.06	1273.7	218.7	0	0	88	0	5.8	0	0	83	0.2	6.7	1	0	92	0.9	8	0	0	92	0	7.5	1	0	72	5.1	15.4	0	0	74	6.3	12.6	0	0	73	8.7	14.9	0	0	77	4.6	16.4
yunnan	lincang	5	100.093	23.8878	253.6	630.02	1583.1	299.9	0	0	56	4	10.1	0	0	62	6	9.4	1	0	50	10.1	10.8	0	0	59	9.3	15.9	0	0	59	7.7	11.1	0	0	59	10.2	14.2	0	0	82	7	12.4	0	0	57	10.7	14.1
guizhou	zunyi	4	106.931	27.7	712.75	300.23	781.9	121.1	0	0	92	0.2	3.9	1	0	74	4.7	6.2	8	0	79	0.9	7	10	1	80	1.4	7.9	12	0	82	2.9	14.9	1	0	69	5.5	8	0	0	83	0.6	12.3	0	0	90	1.1	12.7
guizhou	guiyang	2	106.709	26.6299	418.45	3798.45	866	0	1	0	99	2.9	0.6	0	0	69	3	5.3	11	0	86	3.7	5.2	15	0	79	2.2	5.6	7	0	71	6.9	16.8	2	1	62	6.4	8.7	0	0	71	6.2	14.8	0	0	89	3.8	14.9
guizhou	bijie	5	105.3	27.3026	930.28	1921.43	949.8	150.5	0	0	89	0	1.1	1	0	81	0.1	4	10	0	84	0.5	5.1	10	0	85	0	4.5	2	0	79	5.3	9.7	0	0	78	5.8	6.2	0	0	84	7	10	0	0	75	5.7	13.9
guizhou	qiannan	4	107.523	26.2645	423.94	1313.46	822.2	98.2	1	0	90	0.2	3.9	3	0	68	5.6	7.4	2	0	81	0.6	8	2	0	77	1.2	8.2	9	0	76	5.7	19	0	0	56	3.1	11.7	0	0	73	3.7	16.1	0	0	85	2.8	17.7
guizhou	liupanshui	5	104.852	26.5919	348.55	1525.69	1021.4	178.9	0	0	96	0	-0.7	4	0	97	0	0.6	5	0	96	3.4	3.7	1	0	99	0	1.6	0	0	44	9	12.9	0	1	79	6.4	8.2	0	0	60	9.8	13.1	0	0	60	9.3	12.7
guizhou	Qiandongnan prefecture	4	107.985	26.584	481.19	1036.62	762.1	134.9	0	0	94	0.2	2.6	1	0	74	7.3	6.3	4	0	87	0.3	7.5	3	0	79	4.8	8.4	2	0	81	4.6	18	0	0	55	2.9	10.1	0	0	67	3.1	17.6	0	0	92	1.2	12.2
guizhou	anshun	5	105.928	26.2286	304.44	849.4	948.7	80.8	0	0	93	1.9	1.3	0	0	72	2.4	4.9	3	0	87	0.5	5.3	1	0	83	0.1	5	0	0	72	9.4	14.9	0	0	67	6.8	8.5	0	0	74	6.8	14.3	0	0	78	5.8	14.6
guizhou	tongren	5	109.196	27.7263	443.86	1066.52	591.2	279.7	2	0	91	0	3.2	0	0	74	6.8	7.7	4	0	83	2.7	8.1	2	0	79	4	9.3	2	0	87	3.2	15.7	0	0	60	6.3	10.2	0	0	82	0.2	15	0	0	94	0	9.1
guizhou	qianxinan	5	104.901	25.0951	365.17	1163.77	1099.6	246.1	1	0	91	0.1	3.6	0	0	85	0.8	5.3	2	0	92	0	6.9	1	0	86	0	7.2	0	0	68	8.6	16.5	0	0	65	6.1	11	0	0	64	9.7	16.7	0	0	80	7.1	16.1
guangdong	shenzhen	1	114.026	22.5461	497.5	24222	895.2	105.1	27	0	86	0.1	20.1	83	0	39	10.1	13	179	0	87	0.2	15.8	79	1	32766	2.4	3276.6	38	1	91	1.8	21.1	10	3	60	8.6	15.7	1	2	68	5.6	20.3	0	0	78	7.1	22
guangdong	Guangzhou	1	113.308	23.12	927.69	22859.3	829.7	0	14	0	89	0	16.9	92	0	67	10.1	9.4	131	0	92	0	13.3	76	0	68	2	13.9	22	0	96	0	19.8	4	0	77	7.2	12.3	7	0	79	5.5	19.7	0	0	84	6.6	20.3
guangdong	dongguan	1	113.763	23.043	231.59	8278.59	846.1	51.4	2	0	92	0.3	19.2	14	0	38	10.3	12.5	28	0	93	0.3	14.6	16	0	67	3.1	14.8	21	0	96	0	19.8	11	0	62	5.6	15.2	5	0	69	3.7	20.7	2	0	78	5.9	21.8
guangdong	foshan	2	113.134	23.0351	436.98	9935.88	849.7	19	10	0	88	0.1	18.2	22	0	56	10.4	10.7	17	0	92	0.4	14.1	19	0	69	1.6	14.2	16	0	98	0	19.5	0	0	76	7.2	12.8	0	0	77	6.1	20.7	0	0	84	6.1	20.5
guangdong	zhuhai	2	113.562	22.2569	127.4	2914.74	925.7	101	10	0	89	1.1	19.6	16	0	41	10.3	13.5	43	0	90	0	15.6	16	0	70	1.4	15.4	10	0	96	0.1	20.3	3	0	70	9	15.5	0	0	76	5.6	20.1	0	0	84	8	21.4
guangdong	zhongshan	2	113.422	22.5452	176.92	3632.7	914.3	69.6	2	0	85	0	19.6	16	0	53	10.1	12.3	17	0	90	0.1	14.9	21	0	70	0.5	14.9	9	0	90	0.5	21.2	1	0	66	8.5	15.2	0	0	70	2.8	20.5	0	0	80	3.7	21.6
guangdong	huizhou	2	114.411	23.1135	380.9	4103.05	828.9	116	8	0	89	0.2	18.5	9	0	39	10.4	12.3	14	0	93	0.1	13.8	19	0	70	3.4	13.3	8	0	100	0.5	19.1	4	0	65	9.8	14.3	0	0	69	5.5	20.3	0	0	78	6.4	22.4
guangdong	jiangmen	3	113.078	22.5751	398.91	2900.41	899.2	64.6	0	0	89	1.3	20.2	1	0	47	10.3	13.3	6	0	94	0.6	14.8	12	0	75	1.7	15.1	3	0	97	0.7	21	1	0	73	5.7	15.2	0	0	82	6.3	19.8	0	0	84	8.4	21.8
guangdong	shantou	3	116.729	23.3839	569.42	2512.05	838.4	347.8	2	0	89	0.4	18.1	10	0	45	9.8	12.1	8	0	92	0	14.7	5	0	70	0.7	15	0	0	98	0	18.6	0	0	54	6.8	13.5	0	0	67	3	18.7	0	0	78	9.2	21.9
guangdong	zhanjiang	3	110.365	21.2575	848.02	3008.39	1107.9	362	4	0	93	0	20.7	7	0	58	9.1	13.6	7	0	87	0	17.8	3	0	82	1.3	16.4	1	0	96	3.6	22.2	0	0	76	2.5	17.2	0	0	89	7.4	20.2	0	0	90	4.6	21.6
guangdong	maoming	4	110.931	21.6682	810.55	3092.18	1055.4	292	0	0	95	0.3	19.3	3	0	49	9.9	14.3	3	0	88	0.2	16.1	4	0	79	0.2	15.7	3	0	94	0.1	21.9	1	0	70	3.4	15.9	0	0	81	6.9	20.1	0	0	84	7.6	22
guangdong	zhaoqing	3	112.48	23.0787	450.15	2201.8	845.6	83.3	4	0	96	0	15.7	2	0	68	10	10	5	0	97	0	12.6	3	0	72	1	13.8	3	0	97	0.1	20.1	1	0	73	3.7	12.9	1	0	81	5.2	19.2	0	0	82	6.4	21.6
guangdong	shaoguan	4	113.594	24.803	336.58	1343.91	649.8	192.3	3	0	93	0	10.5	1	0	72	9.9	7.6	2	0	97	0	10.9	0	0	80	0	10.7	4	0	98	0.2	17.7	0	0	66	3.7	11.7	0	0	76	7	19.4	0	0	75	9.2	21.3
guangdong	qingyuan	3	113.041	23.6985	442.95	1565.19	781.1	65	3	0	98	0	13.5	3	0	46	10.3	11.8	4	0	96	0	12	0	0	71	0.5	13.2	2	0	100	0	18.8	0	0	61	3.9	13.1	0	0	78	5.3	20.4	0	0	81	5.5	21.2
guangdong	yangjiang	4	111.977	21.8715	299.88	1350.31	994.5	191.3	6	0	90	0.1	19.9	4	0	43	10.3	13.7	2	0	88	0	15	1	0	69	1.3	15.5	0	0	98	0.1	20.7	0	0	63	5.6	15.6	1	0	79	6.8	20.2	0	0	89	8.4	21.5
guangdong	jieyang	3	116.38	23.548	705.43	2152.47	804	319.9	3	0	90	0.6	17.4	3	0	50	10.4	11.4	0	0	87	0.1	15	1	0	75	0.1	14	1	0	97	0.4	18.8	0	0	68	7	13.2	0	0	75	3.1	18.4	0	0	80	9.7	21.2
guangdong	chaozhou	4	116.63	23.6618	275.79	1067.28	801.2	341.4	0	0	92	0	17.4	0	0	52	10.4	10.4	4	0	95	0	14.2	1	0	75	0.1	13.3	0	0	99	0.5	18.6	0	0	70	6.6	12.7	0	0	73	3.1	18.6	0	0	79	9	21.9
guangdong	shanwei	4	115.373	22.7787	363.5	920.318	875	219.8	0	0	90	0.4	18.8	3	0	34	10.3	13.2	2	0	75	0.1	16.8	0	0	73	0	15.3	0	0	97	0.3	19.7	0	0	60	6.2	14.1	0	0	70	1.7	19.3	0	0	82	9	21
guangdong	heyuan	4	114.714	23.7573	372.76	1006	765	159	0	0	86	0	16.3	1	0	41	9.9	11.4	0	0	95	0.1	13.2	2	0	71	0	12.2	0	0	100	0	17.8	1	0	66	8.5	13.2	0	0	64	5.4	21.7	0	0	76	7.4	22.6
guangxi	nanning	2	108.297	22.8065	770.82	4026.91	1030.2	0	1	0	91	0	10.3	15	0	50	9.9	12.8	12	0	90	0	10.9	9	0	79	0	11.2	12	0	91	0.9	21.6	5	0	64	0	15	1	0	78	2.5	19.9	0	0	90	0.1	20.7
guangxi	beihai	4	109.123	21.4727	178.18	1213.3	1141.8	168.9	7	0	94	0	14.4	10	0	54	9.8	13.9	12	0	89	0	13.1	6	0	79	0.1	13.4	8	1	91	5	22.6	1	0	72	2.5	17.8	0	0	78	5.5	21.1	0	0	82	4.4	23
guangxi	guilin	3	110.261	25.2629	538.15	2003.61	715	325.1	11	0	89	0	7	7	0	49	9.6	10.6	8	0	86	0	9.6	4	0	70	3.5	10.5	1	0	91	0.9	19.8	0	0	48	0.4	13.8	1	0	74	3.5	18.8	0	0	81	0.2	19.9
guangxi	hechi	5	108.07	24.6995	432.95	788.3	883.5	210.6	3	0	89	0	8.5	3	0	65	9.4	10.5	3	0	87	0	10.4	12	1	76	0	11	1	0	81	5.8	20.7	1	0	54	0.2	14.6	5	0	72	5.6	18.2	0	0	77	1.5	21.6
guangxi	fangchenggang	5	108.352	21.6174	99.32	696.82	1155	122.1	2	0	92	0	11.3	5	0	61	9.6	12.5	6	0	93	0	11.1	4	0	84	0	10.9	0	0	83	0.2	23	2	0	70	0	15.1	0	0	71	5.1	21	0	0	80	0.7	22.3
guangxi	liuzhou	3	109.422	24.3291	390.47	3053.65	837.1	198.8	4	0	98	0	6	7	0	44	10.2	11.4	6	0	98	0	8.3	5	0	85	0	8.8	2	0	91	0.8	20.6	0	0	53	0	13.4	0	0	72	4.5	19.5	0	0	81	0.4	20.4
guangxi	laibin	5	109.232	23.7412	269.33	692.41	906.5	135.6	0	0	92	0	9	0	0	61	9.9	10.4	0	0	87	0	10.7	11	0	77	0	11	0	0	87	1.8	22.2	0	0	70	0	14.6	0	0	72	4.6	20.5	0	0	85	0.8	20.8
guangxi	yulin	4	110.152	22.644	732.73	1615.46	962.2	186.2	1	0	95	0.1	18	3	0	42	10.3	13.7	4	0	89	0	14.4	1	0	82	0	13.7	1	0	91	0	21.8	1	0	64	0.6	15.5	0	0	79	7.2	20	0	0	81	4.5	22
guangxi	qinzhou	5	108.639	21.9733	415.37	1291.96	1115.7	96.1	0	0	99	0	12.2	1	0	47	9.4	14.2	3	0	95	0	11.7	4	0	86	0	11.9	0	0	95	1.5	21.9	0	0	73	0	15.2	0	0	85	5.9	20.8	0	0	94	0.9	21.9
guangxi	guigang	5	109.614	23.1034	561.29	1169.88	950	130.6	0	0	92	0	8.2	0	0	65	8.6	8.9	5	0	92	0	9.5	3	0	84	0.4	9.6	0	0	92	0.8	20.4	0	0	67	0	12.9	0	0	78	2.3	18.6	0	0	84	0.7	20.4
guangxi	hezhou	5	111.553	24.4111	245.91	602.63	735.5	369.8	0	0	93	0	7.7	1	0	56	10	9.6	3	0	97	0	9.3	0	0	79	0.1	9.9	0	0	88	1.1	20.1	0	0	68	0	12.4	0	0	73	2.7	19.5	0	0	77	2.5	21.1
guangxi	baise	5	106.632	23.9015	420.96	1176.77	1057.3	217.4	2	0	87	0.1	11.5	0	0	75	4.5	10.8	0	0	85	0	13.1	1	0	79	0	13.5	0	0	84	6.2	22.4	0	0	60	8.2	15.1	0	0	76	5.6	18.8	0	0	73	5.3	23
guangxi	wuzhou	4	111.305	23.4854	351.99	1029.85	833.4	304.2	2	0	91	0	11	2	0	56	10.3	10.7	1	0	93	0	10.7	0	0	76	0	11.6	0	0	84	3.5	21.8	0	0	60	0.5	13.7	0	0	73	4.8	19.9	0	0	79	5.3	21.3
fujian	fuzhou	2	119.33	26.0471	774	7856.81	686	0	6	0	92	0	14.3	26	0	50	10	9.1	23	0	94	0	10.2	8	0	68	3.7	10.6	3	0	98	0	16.5	5	1	59	8.5	9.4	0	0	68	8.3	17.6	1	0	73	8.9	20.7
fujian	putian	3	119.078	25.4485	290	2242.41	737.5	74.8	0	0	71	0.5	17.1	22	0	68	9.7	5.6	16	0	94	0	10.9	13	0	74	4.5	11.2	4	0	98	0	14.8	0	0	69	7.3	8.2	0	0	73	6.2	15.5	1	0	74	7	19.9
fujian	xiamen	2	118.104	24.4892	411	4791.41	777	214.7	3	0	84	0	16.3	10	0	45	10.3	11.1	8	0	96	0	12.4	7	0	64	8.9	13	6	0	99	0	16.9	1	0	57	10	11.4	0	0	65	6.4	17.6	0	0	81	9.6	20.1
fujian	ningde	3	119.542	26.6565	291	1942.8	674	71.5	2	0	95	0	14.3	7	0	50	9	10.2	5	0	96	0	10.7	10	0	74	5.4	10.8	1	0	99	0	15.3	1	0	64	7	8.9	0	0	73	5.3	16	0	0	83	7.8	18.6
fujian	zhangzhou	3	117.676	24.5171	514	3947.63	752.5	237.8	3	0	83	0	16.1	5	0	64	10.1	7.1	7	0	91	0	12.4	1	0	75	4.3	12.3	4	0	94	0	16.7	0	0	64	9	11.1	0	0	59	6.6	19.8	0	0	68	8.7	21.1
fujian	nanping	3	118.182	26.6436	269	1792.51	510.1	190.2	0	0	95	0	10.1	3	0	70	8.7	4.6	9	0	93	0	9.7	6	0	71	7.5	9.9	2	0	97	0	14.2	0	0	77	0.6	5.3	0	0	77	3.9	15.6	0	0	81	4.5	17.9
fujian	sanming	3	117.642	26.2708	258	2353.72	580.9	167	1	0	90	0.2	11.7	9	0	70	9.4	4.6	1	0	95	0	10.2	2	0	79	4.3	9.7	0	0	99	0	13.8	1	0	72	3.5	7	0	0	73	5.3	16.7	0	0	77	6.5	18.9
fujian	longyan	3	117.018	25.0787	264	2393.3	673.2	256	0	0	76	0	18.6	1	0	54	10.2	7.7	1	0	90	0	12	4	0	65	6.4	13.3	0	0	96	0	15.6	0	0	58	8.3	11.5	0	0	59	7.1	19.5	0	0	69	7.3	20.2
jiangxi	nanchang	2	115.894	28.6896	546.35	5596.18	261.8	0	4	0	95	0	6.3	63	0	69	8.9	6.8	67	0	79	4.6	10.2	55	0	67	9.6	9.3	33	0	90	3.3	16.5	7	0	62	0	8.9	0	0	69	4.9	18.5	1	0	91	0	10.4
jiangxi	jiujiang	3	116	29.7196	487.33	3121.05	189.9	109.1	2	0	95	0	3.9	40	0	80	7.5	3.1	44	0	77	5.6	6.8	15	0	78	9.3	5.4	14	0	95	1.3	13.9	3	0	59	0	6.6	0	0	70	6.1	15.9	0	0	97	0	9.7
jiangxi	shangrao	3	117.955	28.4576	678.34	2513.07	425.5	203.3	6	0	99	0	8	6	0	74	6	5.4	57	0	96	0	8.3	34	0	68	9.5	9.6	20	0	99	0	13.7	0	0	63	0	6.3	0	0	63	1.8	18	0	0	92	0	14.6
jiangxi	xinyu	5	114.947	27.8223	118.07	971.58	312.8	133	1	0	94	0	6.8	27	0	66	9.5	6.4	41	0	81	4.5	10	36	0	77	8.3	8.5	22	0	90	4.3	15.8	3	0	72	0	8.2	0	0	69	6.1	18.6	0	0	89	0	11.5
jiangxi	yichun	4	114.4	27.8111	555.37	2687.57	306.2	171.6	5	0	96	0	7.5	21	0	66	9.8	6	22	0	77	5.7	10.3	29	0	73	5	8.5	25	0	85	3.2	17.6	4	0	62	0	9.6	0	0	67	8.5	18.2	0	0	92	0	11.1
jiangxi	ganzhou	3	114.936	25.8453	863.56	3474.34	528	333	7	0	88	0	9.8	20	0	64	9.8	6.6	21	0	92	0	9.7	23	1	78	2.3	9.5	5	0	98	0.1	15.9	0	0	69	3.6	9.1	0	0	71	4.7	18.9	0	0	72	7.6	20.9
jiangxi	fuzhou	4	116.361	27.9545	403.1	1510.92	352.3	95.9	6	0	95	0	8	9	0	81	5.7	6	29	0	89	0	9.6	20	0	74	5.8	9.5	8	0	94	0.5	15.2	0	0	72	0	6.9	0	0	71	5	18.6	0	0	82	2.3	16
jiangxi	pingxiang	5	113.86	27.6395	192.5	930.02	332.7	229.4	2	0	95	0	7.5	6	0	64	9.8	6.4	14	0	85	1.2	9.7	3	0	84	0	8.4	7	0	85	2.5	17.5	1	0	64	0	9	0	0	68	7.3	18	0	0	85	0	14.9
jiangxi	yingtan	5	117.035	28.2413	116.75	941.26	370.6	127.7	0	0	100	0	8.7	4	0	75	7.5	5.5	5	0	94	0	9.3	3	0	80	8.9	9.7	6	0	100	0.8	14.3	0	0	67	0	7.2	0	0	64	2.1	19.5	0	0	95	0.3	12.6
jiangxi	jian	4	114.992	27.1138	494.19	2085.41	395.1	192.2	2	0	96	0	7.6	6	0	66	9.6	7.2	7	0	86	0.3	10.5	3	0	71	2.2	9.6	2	0	83	1.9	18.6	2	0	64	0	9.6	0	0	68	7.2	19.9	0	0	82	1.5	15.6
jiangxi	jingdezhen	4	117.187	29.3036	166.49	926.11	311.1	144.4	1	0	97	0	7.6	2	0	81	5.8	4.8	1	0	73	5.2	10.7	1	0	70	10.3	9.6	0	0	94	1.8	14.4	1	0	66	0	7.4	0	0	68	3.7	17.5	0	0	94	0	12
zhejiang	wenzhou	2	120.691	28.0028	828.84	6006.16	691.2	256.2	10	0	92	0	9.3	162	0	64	5	5.9	192	0	91	0	7.9	100	0	66	8	8.1	35	0	91	1.2	15.4	5	0	65	5.5	6.7	0	1	71	9.9	15.3	0	0	78	6	16.6
zhejiang	ningbo	1	121.579	29.8853	602.96	10745.5	710.1	142.2	6	0	100	0	8	35	0	58	5.2	6.8	79	0	84	0	8.6	29	0	76	6.7	7.2	5	0	95	0.8	15.3	2	0	64	5.7	6.9	1	0	65	9.5	15.9	0	0	86	0	11.3
zhejiang	taizhou	2	121.441	28.6683	605.4	4874.67	725.2	213.6	20	0	90	0	10	44	0	58	8.7	7.1	58	0	91	0	8.5	19	0	71	7.3	7.8	4	0	95	0.1	15.2	1	0	71	6.5	7.7	0	0	81	4	14.5	0	0	89	0	13
zhejiang	hangzhou	1	120.219	30.2592	744.1	13509.1	568.5	0	12	0	95	0	6.7	57	0	58	7.7	6.6	72	0	81	0	8.3	14	0	73	5.9	8.1	11	0	94	0.6	14.9	3	0	59	2.3	7	0	0	61	8.7	17.1	0	0	91	0	10.2
zhejiang	jinhua	2	119.653	29.1029	488.97	4100.23	546.3	138.2	2	0	95	0	7.8	18	0	60	5.3	7.1	24	0	90	0	8	9	0	74	8.5	8.2	2	0	94	0.2	15.1	0	0	59	1.5	7.7	0	0	58	6.8	18.2	0	0	77	1.9	14.2
zhejiang	jiaxing	2	120.76	30.774	360.44	4871.98	614.2	76.1	4	0	93	0	6.5	12	0	69	7.6	5.4	11	0	77	3.5	8.2	13	0	79	6.8	7.7	3	0	95	0	14.1	2	0	66	2.1	7	0	0	71	4.6	15.9	0	0	92	0	9.6
zhejiang	shaoxing	2	120.592	30.0024	447.21	5416.9	610.9	42.8	4	0	93	0	6.5	15	0	69	7.6	5.4	11	0	77	3.5	8.2	11	0	79	6.8	7.7	1	0	95	0	14.1	0	0	66	2.1	7	0	0	71	4.6	15.9	0	0	92	0	9.6
zhejiang	quzhou	3	118.876	28.9569	257.87	1470.58	480.5	192.1	2	0	95	0	7.8	8	0	60	5.3	7.1	5	0	90	0	8	0	0	74	8.5	8.2	6	0	94	0.2	15.1	0	0	59	1.5	7.7	-7	0	58	6.8	18.2	0	0	77	1.9	14.2
zhejiang	lishui	3	119.93	28.4563	270.19	1394.67	590.2	199.3	0	0	88	0	9.4	6	0	70	8.2	5.7	10	0	93	0	8.8	1	0	70	5.3	8	0	0	93	0	15.6	0	0	66	2.9	7.8	0	0	64	6.7	16.9	0	0	70	6.4	20.1
zhejiang	zhoushan	3	122.17	30.036	96.9	1316.7	771.7	192.4	2	0	97	0	9.5	4	0	58	2.3	6	1	0	68	0	9.1	0	0	72	8.1	7	3	0	97	0	14.7	0	0	72	7.3	6.4	0	0	78	9.4	14.3	0	0	87	0.5	11.1
zhejiang	huzhou	3	120.137	30.8779	267.06	2719.07	556.9	72.9	0	0	93	0	6.5	5	0	69	7.6	5.4	4	0	77	3.5	8.2	1	0	79	6.8	7.7	0	0	95	0	14.1	0	0	66	2.1	7	0	0	71	4.6	15.9	0	0	92	0	9.6
hainan	sanya	3	109.523	18.2578	77.39	595.51	1455.3	204.6	8	0	77	5.3	22.9	6	1	74	6.4	14.7	8	0	81	4.2	20.4	19	2	77	1.6	19.5	13	1	75	3.1	24.6	0	0	77	6.6	19.8	0	1	78	6.8	22	0	0	75	5.4	24.4
hainan	haikou	2	110.331	20.0221	230.23	1510.51	1232.9	0	3	0	88	1.8	22.3	6	0	65	8.3	15.6	7	0	92	0	19.6	12	0	80	0	18.9	5	0	83	1.8	24.2	6	0	81	3.4	20	0	0	89	4	20.9	0	0	85	5.8	23.7
hainan	danzhou	5	109.414	19.5712	99.84	322.97	1314.1	91.7	3	0	77	5.3	22.9	2	0	74	6.4	14.7	3	0	81	4.2	20.4	3	0	77	1.6	19.5	4	0	75	3.1	24.6	0	0	77	6.6	19.8	0	0	78	6.8	22	0	0	75	5.4	24.4
hainan	mannings	5	110.293	18.8399	57.86	224.33	1361.8	134.1	5	0	86	8.7	22.2	3	0	71	5.6	15.2	3	0	85	6	20.4	1	0	81	0	19.6	1	0	85	0.3	24.5	0	0	84	1.1	19.5	0	0	86	6.7	21.2	0	0	87	5.3	24
hainan	ChengMai	5	109.997	19.6931	49.44	299.55	1273.1	44.4	1	0	86	8.7	22.2	1	0	71	5.6	15.2	2	0	85	6	20.4	3	0	81	0	19.6	2	0	85	0.3	24.5	0	0	84	1.1	19.5	0	0	86	6.7	21.2	0	0	87	5.3	24
hainan	ChangJiang	5	109.011	19.2225	23.35	125.41	1350.1	153.7	0	0	77	5.3	22.9	1	0	74	6.4	14.7	2	0	81	4.2	20.4	3	0	77	1.6	19.5	1	0	75	3.1	24.6	0	0	77	6.6	19.8	0	0	78	6.8	22	0	0	75	5.4	24.4
hainan	qionghai	5	110.414	19.2148	51.57	264.1	1316.7	82.8	0	0	86	8.7	22.2	4	0	71	5.6	15.2	2	0	85	6	20.4	0	0	81	0	19.6	0	0	85	0.3	24.5	0	0	84	1.1	19.5	0	0	86	6.7	21.2	0	0	87	5.3	24
hainan	lingshui	5	109.949	18.576	33.39	159.16	1415.6	169.4	1	0	77	5.3	22.9	1	0	74	6.4	14.7	2	0	81	4.2	20.4	0	0	77	1.6	19.5	0	0	75	3.1	24.6	0	0	77	6.6	19.8	0	0	78	6.8	22	0	0	75	5.4	24.4
hainan	lingao	5	109.724	19.8059	45.1	180.42	1283.9	68.4	1	0	88	1.8	22.3	0	0	65	8.3	15.6	4	0	92	0	19.6	1	0	80	0	18.9	0	0	83	1.8	24.2	0	0	81	3.4	20	0	0	89	4	20.9	0	0	85	5.8	23.7
hainan	BaoTing	5	109.656	18.5976	15.28	48.63	1314.9	164.8	0	0	77	5.3	22.9	0	0	74	6.4	14.7	2	0	81	4.2	20.4	1	0	77	1.6	19.5	0	0	75	3.1	24.6	0	0	77	6.6	19.8	0	0	78	6.8	22	0	0	75	5.4	24.4
hainan	wenchang	5	110.781	19.7509	56.89	231.14	1282.6	68.3	0	0	88	1.8	22.3	0	0	65	8.3	15.6	1	0	92	0	19.6	2	0	80	0	18.9	0	0	83	1.8	24.2	0	0	81	3.4	20	0	0	89	4	20.9	0	0	85	5.8	23.7
hainan	ledong	5	109.063	18.6586	48.27	126.97	1411.3	183.7	0	0	77	5.3	22.9	0	0	74	6.4	14.7	1	0	81	4.2	20.4	1	0	77	1.6	19.5	0	0	75	3.1	24.6	0	0	77	6.6	19.8	0	0	78	6.8	22	0	0	75	5.4	24.4
hainan	anding	5	110.32	19.491	29.76	98.51	1279.2	40.5	0	0	86	8.7	22.2	1	0	71	5.6	15.2	2	0	85	6	20.4	0	0	81	0	19.6	0	0	85	0.3	24.5	0	0	84	1.1	19.5	0	0	86	6.7	21.2	0	0	87	5.3	24
hainan	dongfang	5	108.851	18.9982	42.97	177.91	1359.7	204.1	0	0	78	6.4	23.3	1	0	61	9.8	17.6	1	0	84	7.3	21.5	1	0	69	9.8	22.2	0	0	73	5.7	25.8	0	0	78	8	20.5	0	0	76	10.6	22.1	0	0	82	7.2	24.7
hainan	QiongZhong	5	109.862	19.0398	18.02	49.5	1325	121.9	0	0	77	5.3	22.9	1	0	74	6.4	14.7	0	0	81	4.2	20.4	0	0	77	1.6	19.5	0	0	75	3.1	24.6	0	0	77	6.6	19.8	0	0	78	6.8	22	0	0	75	5.4	24.4
chongqing	chongqing	1	106.54	29.59	3403.64	20363.2	746.9	0	75	0	82.2778	1.35556	7.78472	131	0	82.1888	1.46014	9.33636	160	2	82.1888	1.46014	9.33636	102	0	82.1888	1.46014	9.33636	69	3	82.1888	1.46014	9.33636	23	0	82.1888	1.46014	9.33636	16	1	82.1888	1.46014	9.33636	0	0	82.1888	1.46014	9.33636
shanghai	shanghai	1	121.48	31.22	1462.38	32679.9	689.8	0	33	0	94	0	7.7	95	1	60	7.1	4.3	105	0	72	8.2	6.7	62	0	80	8.7	5.7	31	0	94	2.4	14	7	1	68	6.7	7	2	1	64	9.3	15.6	2	0	92	0	9.6
henan	xinyang	4	114.085	32.1286	881	2194.51	174.6	293.2	22	0	87	0	4	27	0	68	8.4	5.2	89	5	63	8.4	9.4	82	1	68	9.4	8.6	32	7	83	0	12.9	17	6	35	4	11.6	5	0	59	0.4	17.9	0	0	85	6.3	8.6
henan	zhengzhou	1	113.65	34.7566	782	9193.77	466.1	0	20	1	0	0	0	30	-1	73	7.8	3.2	42	0	74	8.2	2.6	38	0	63	9.7	6.6	14	0	72	0	9.6	12	0	55	5.6	6.8	1	0	69	0.5	11.7	0	0	95	0	6.2
henan	zhumadian	4	114.049	32.9832	916	2175.04	270.2	196.4	7	0	81	0	3	23	0	69	7.5	3	52	0	67	7.9	5.8	41	0	64	9.7	6.3	15	0	67	0	11.4	1	0	49	4.4	7.3	0	0	66	0.9	14.1	0	0	78	4.1	7.8
henan	zhoukou	4	114.654	33.6237	1156	2459.7	340.3	160.8	5	0	70	1.8	1.9	31	0	71	5.8	2.9	20	0	61	7.8	1.8	9	0	52	9.8	7.7	5	0	91	0	6.1	6	0	40	7.2	7.1	0	0	64	0	7.6	0	0	99	0	4.6
henan	shangqiu	4	115.642	34.4386	921	2195.55	439.3	194.9	0	0	81	0	2.4	31	0	74	8.5	0.1	30	0	74	5.9	3.8	22	0	67	9.3	5.6	7	0	87	0	9.4	1	0	57	4.8	6.2	0	0	72	0	11.1	0	0	84	0	6.1
henan	nanyang	3	112.543	33.0114	1194	3345.3	314.9	219.4	15	0	86	0	3.2	46	3	57	9.3	5	46	-3	72	8.5	5.3	27	0	78	9.5	6.6	16	0	79	0	9.4	5	0	54	6.6	8.2	0	0	75	0.1	13.4	1	0	97	0	6.1
henan	xinxiang	4	113.913	35.3073	614	2357.76	523.9	66.7	3	0	67	2.3	3	14	0	78	7.3	1.8	22	0	61	7.5	4	7	0	60	9.5	7.8	9	0	80	0	9.2	2	0	53	7.6	6.3	0	0	69	0	9.4	0	0	94	0	5.7
henan	pingdingshan	4	113.301	33.7453	549	1994.66	364.8	114.6	2	0	92	0	2.8	8	0	74	8.8	2.6	24	0	73	7.4	3.4	18	0	73	9.7	6.5	6	0	68	0	7.6	0	0	59	5.3	7.7	0	0	76	0.4	12.9	0	0	98	1.2	4.5
henan	anyang	4	114.352	36.1103	589	2249.85	611.1	167.2	3	0	70	1.8	1.9	18	0	71	5.8	2.9	14	0	61	7.8	1.8	10	0	52	9.8	7.7	6	0	91	0	6.1	2	0	40	7.2	7.1	0	0	64	0	7.6	0	0	99	0	4.6
henan	xuchang	4	113.835	34.0267	496	2632.92	385.7	81.9	0	0	82	0	2.5	8	0	86	7.3	1	16	0	75	7.4	3.5	7	0	71	9.4	6.3	6	0	88	0	6.5	2	0	66	3.7	5.4	0	0	79	0	11.4	0	0	93	0.4	5.3
henan	jiaozuo	4	113.212	35.2346	376	2280.1	522.6	61.6	0	0	67	2.3	3	2	0	78	7.3	1.8	13	0	61	7.5	4	10	0	60	9.5	7.8	5	0	80	0	9.2	2	0	53	7.6	6.3	0	0	69	0	9.4	0	0	94	0	5.7
henan	Luo river	5	114.046	33.5763	283	1165.04	334.8	135.8	3	0	85	0	3.5	10	0	82	8.1	2.7	11	0	68	7	7	6	0	66	8.8	8.2	4	0	91	0.8	9.4	1	0	48	4.4	8.8	0	0	68	0.1	14.2	0	0	87	2	7.2
henan	luoyang	3	112.448	34.6574	710	4290.19	480.6	105.8	1	0	83	0	2.2	2	0	52	9.3	4.6	14	0	50	8.6	4.2	10	0	43	9.9	8.2	4	0	47	0	8.2	0	0	28	7.1	9.3	0	0	79	0.8	10.7	0	0	92	3.6	6.6
henan	kaifeng	4	114.352	34.8019	523	1887.55	465.3	65.1	0	0	61	0	3.2	6	0	70	7.4	3.5	11	0	69	6.8	4	7	0	60	9.5	8.1	1	0	85	0	8.3	1	0	48	3.8	8.2	0	0	70	0	10.3	0	0	84	0	6.3
henan	puyang	5	115.027	35.7533	397	1585.47	575.5	170.3	0	0	70	1.8	1.9	3	0	71	5.8	2.9	1	0	61	7.8	1.8	6	0	52	9.8	7.7	7	0	91	0	6.1	0	0	40	7.2	7.1	0	0	64	0	7.6	0	0	99	0	4.6
henan	hebi	5	114.298	35.7554	165	827.65	570.3	126.8	0	0	70	1.8	1.9	6	0	71	5.8	2.9	4	0	61	7.8	1.8	7	0	52	9.8	7.7	2	0	91	0	6.1	0	0	40	7.2	7.1	0	0	64	0	7.6	0	0	99	0	4.6
henan	jiyuan	5	112.57	35.08	71	600.12	521.8	99.8	0	0	67	2.3	3	0	0	78	7.3	1.8	2	0	61	7.5	4	2	0	60	9.5	7.8	0	0	80	0	9.2	1	0	53	7.6	6.3	0	0	69	0	9.4	0	0	94	0	5.7
henan	sanmenxia	5	111.181	34.7833	231	1447.42	547.8	222.1	2	0	87	0	1.9	4	0	50	9.4	3.8	1	0	63	9.2	4.1	0	0	71	9.4	4.8	0	0	35	0	6	0	0	32	7.4	7.5	0	0	56	2	12.6	0	0	95	0	5.3
heilongjiang	Harbin	2	126.658	45.7732	951.54	6300.5	1991.5	0	0	0	68	8.1	-20.9	25	0	70	9	-16.6	38	0	71	8.4	-22.5	52	2	63	8.6	-11.5	52	1	60	9.5	-14.5	25	0	79	9.7	-8.1	6	0	72	9.9	-7.4	0	1	90	5.3	-4.7
heilongjiang	shuangyashan	5	131.171	46.6551	140.85	507.007	2299.4	370.1	0	0	60	8.6	-18.6	2	0	71	8.7	-15	10	0	58	8.4	-18.8	26	0	66	8	-18	10	2	58	9.7	-13.1	4	1	74	8.7	-9	0	0	78	9.1	-6.4	0	0	58	8.6	-7.1
heilongjiang	jixi	5	130.942	45.3215	172.65	535.2	2181.9	352.1	0	0	45	8.7	-16.6	4	0	61	9.1	-12.2	5	0	56	7	-18	29	0	56	6.6	-14.8	7	0	70	8.5	-8.8	1	0	63	9.9	-5.7	0	0	56	9.4	-3.5	0	0	79	9.3	-5.3
heilongjiang	qiqihar	3	123.987	47.3477	529.69	1340.16	2034.8	264.2	0	0	66	8.1	-20.9	3	0	70	8.6	-17.1	3	0	51	8.8	-22.5	21	1	69	8	-14.1	9	0	47	9.3	-14.7	7	0	57	9.6	-9.6	0	0	67	9.8	-9.2	0	0	73	9.9	-8.7
heilongjiang	suihua	5	126.989	46.6461	524.7	1359.6	2092.1	98.2	0	0	65	7.7	-23.2	13	0	70	8.7	-19.2	9	0	75	7.2	-25.1	20	2	72	0.4	-12.8	4	0	60	9.6	-16.9	1	0	82	9.1	-16.3	0	0	85	3.5	-10.6	0	2	79	0	-5.6
heilongjiang	daqing	3	125.022	46.5967	275.52	2801.2	2002.4	139.7	0	0	68	8.1	-19.4	8	0	63	8.6	-14.2	3	0	67	8.4	-21.5	2	1	65	7.2	-12.3	6	0	54	9.1	-14.6	4	0	77	9.5	-10.4	3	0	72	9.9	-8.6	0	0	79	8.1	-5.4
heilongjiang	Heihe	5	127.501	50.2507	159.26	505.1	2445.8	499.2	0	0	58	8	-22.5	0	0	69	8.3	-18.8	1	0	70	8.5	-26.5	1	0	74	6.8	-17.2	11	0	41	9.2	-13.7	1	0	49	9.6	-11.3	0	0	71	9.3	-9.5	0	0	68	9.1	-10.3
heilongjiang	qitaihe	5	131.019	45.775	77.71	250.3	2221.4	347.5	0	0	45	8.7	-16.6	5	0	61	9.1	-12.2	3	0	56	7	-18	5	0	56	6.6	-14.8	3	0	70	8.5	-8.8	1	0	63	9.9	-5.7	0	0	56	9.4	-3.5	0	0	79	9.3	-5.3
heilongjiang	mudanjiang	4	129.608	44.5885	252.48	1302.7	2050.1	282.3	0	0	56	8	-19.2	6	0	72	8.5	-13.5	2	0	57	3.9	-19.5	6	0	65	4	-15	0	0	65	2.8	-3.8	1	0	62	9.4	-5.3	1	0	55	8.5	-2.2	0	0	82	2.6	-4.9
heilongjiang	jiamusi	4	130.285	46.8138	233.33	1012	2261.3	310.7	0	0	61	8.5	-19.6	11	0	72	8.8	-17.1	0	0	58	7.7	-19.2	2	0	69	7	-13.8	2	0	60	9.5	-13.7	0	0	61	9.3	-7.3	0	0	76	7.8	-4.5	0	0	67	8.6	-8.7
heilongjiang	hegang	5	130.292	47.3387	99.5	289.6	2307.4	335.5	0	0	60	8.6	-18.6	1	0	71	8.7	-15	1	0	58	8.4	-18.8	2	0	66	8	-18	1	0	58	9.7	-13.1	0	0	74	8.7	-9	0	0	78	9.1	-6.4	0	0	58	8.6	-7.1
heilongjiang	daxinganling	5	124.196	51.9918	42.98	128.9	2554.8	766.3	0	0	60	7.9	-26.4	2	0	68	7.4	-21.9	0	0	63	6.9	-24.7	0	0	72	8	-18.2	0	0	56	9.1	-18.5	0	0	43	9.4	-12.4	0	0	68	8.8	-12.9	0	0	66	10	-14.6
heilongjiang	yichun	5	128.911	47.7347	114.09	274.2	2272.4	276.5	0	0	65	6.7	-20.7	0	0	71	7.3	-19.3	0	0	68	5.9	-23.8	0	0	75	0	-14	1	0	53	9.1	-15.9	0	0	63	8.7	-10.2	0	0	80	0.4	-5.9	0	0	67	0	-6.3
shandong	jinan	2	117.025	36.6828	746.04	7856.56	721.5	0	3	0	55	8.3	3.2	13	0	58	9.4	0.6	13	0	64	0.1	2.6	15	0	59	9.1	7.5	3	0	82	0	7.8	0	0	36	9.6	9.1	0	0	71	0.1	11.1	0	0	81	1.4	5.1
shandong	yantai	2	121.31	37.5366	712.18	7832.58	1009.5	397.3	2	0	65	8.3	0.4	16	0	68	7.8	-1.1	8	0	71	5.4	-2	13	0	66	9.5	1.2	7	0	85	2.2	7.5	1	0	57	9.4	4.8	0	0	75	7.4	8.2	0	0	82	4.8	4.8
shandong	weifang	3	119.143	36.7161	937.3	6156.78	814.6	184.9	2	0	65	6	1.7	6	0	62	8.1	-0.5	8	0	69	0	-0.3	21	0	64	8.3	3.6	5	0	96	0	7.1	2	0	50	7.4	6.6	0	0	88	0.1	6.5	0	0	83	0	5.2
shandong	jining	3	116.601	35.4021	834.59	4930.58	574.4	145.5	4	0	49	0.8	4	4	0	64	7.8	1.6	15	0	77	3	1.6	16	0	78	8.3	5	10	0	91	0	10.5	3	0	67	6.2	4.5	205	0	93	0	7.5	1	0	86	0	6.2
shandong	Qingdao	1	120.384	36.1052	939.48	12001.5	827.1	302.3	6	0	44	2.5	2.7	15	0	68	7.2	-0.6	13	0	70	0	3.3	18	1	77	7.6	3.8	4	0	96	0	8.8	3	0	72	6.6	5.7	1	0	90	1.2	7.5	0	0	83	0	5.2
shandong	weihai	3	122.094	37.5288	283	3641.48	1053.3	456.5	4	0	62	7.4	2.8	15	0	73	3	0.4	8	0	74	4.8	0.4	8	0	63	9.2	2.5	3	0	89	0.3	6	0	0	76	7.3	4.9	0	0	88	3.9	6.1	0	0	87	0	4.5
shandong	dezhou	4	116.328	37.4608	581	3380.3	787.2	108.1	3	0	65	6.7	0.8	13	0	69	9.3	-0.7	3	0	72	0	-0.6	13	0	78	5.6	2.5	4	1	88	0	4.8	1	1	62	9.5	5.5	0	0	81	0	7.5	0	0	85	0	5.6
shandong	liaocheng	4	115.987	36.4558	607.45	3152.15	669.7	102.2	1	0	65	6.7	0.8	6	0	69	9.3	-0.7	5	0	72	0	-0.6	22	0	78	5.6	2.5	4	0	88	0	4.8	0	0	62	9.5	5.5	0	0	81	0	7.5	0	0	85	0	5.6
shandong	taian	3	117.089	36.1881	564	3651.53	674.8	50.3	0	0	37	4	-2.4	3	0	57	10	-7	11	0	86	4.4	-4.6	12	0	50	10	-0.8	6	0	99	0	3.9	1	1	50	8.9	-2.1	2	1	86	0	4.4	0	0	47	11	4
shandong	zibo	3	118.059	36.8047	470.18	5068.35	764.9	85.1	1	0	47	2.5	2.1	7	0	43	9.7	0.4	6	0	69	0	-1.2	2	0	68	7.1	4.8	12	0	96	0	7.5	1	0	53	7	4.6	1	1	86	0.4	6	0	0	92	0	3.1
shandong	zaozhuang	4	117.279	34.8079	392.73	2402.38	546.7	207.3	0	0	44	0.1	4.1	9	0	53	9.2	2.2	8	0	71	5.7	2.8	4	0	69	8.4	5.8	3	0	96	0	9.8	0	0	55	6.8	5.6	0	0	84	0	7.3	0	0	79	0	5.4
shandong	linyi	3	118.341	35.0724	1062.4	4717.8	628.8	207.1	7	0	56	0.3	2.2	13	0	54	9.4	0.8	10	0	79	3	0.7	12	0	71	8.2	3.2	5	0	96	0	8.9	2	0	58	6.6	4.9	0	0	85	0	7.2	0	0	85	0	4.9
shandong	rizhao	4	119.507	35.4202	293.03	2202.17	723.6	260.1	4	0	43	0.5	3.2	5	0	53	9.7	1	5	0	73	4.2	3.1	1	0	59	8.8	5.9	0	0	99	0	8.1	1	0	59	6.5	5.1	0	0	92	0	6.7	0	0	86	0	5.2
shandong	binzhou	4	117.968	37.4053	392.25	2640.52	829.1	113.4	1	0	68	6.8	-0.2	8	0	70	9.4	-2	2	0	65	1.7	-1.5	0	0	73	8.3	3.5	3	0	91	0	3.6	1	0	48	9.8	7.5	0	0	64	3.9	9.6	0	0	86	0.2	5.3
shandong	heze	4	115.463	35.2624	876.5	3078.78	525.5	216.9	1	0	71	0	3.3	6	0	73	8.3	1.1	5	0	72	6.7	3.7	4	0	70	9.2	6.1	2	0	84	0	9.5	0	0	53	4.7	7.3	0	0	75	0	10.3	0	0	82	0	6.2
hebei	tangshan	3	118.183	39.6505	789.7	3205.35	1066.7	368.3	0	0	74	7.5	-4.5	7	0	50	9.3	-2	5	0	48	8.1	-3.4	16	0	92	3.2	-2.2	18	0	83	0	-0.1	10	1	68	8.7	2.6	2	0	52	0.3	4.9	0	0	97	0	2.2
hebei	cangzhou	3	116.864	38.2976	755.49	866.793	890.3	207.6	2	1	74	6.9	-1.4	16	0	58	9.1	-0.7	2	0	56	5.8	-0.5	8	0	77	4.5	0.6	18	1	94	0	1.1	2	1	69	8.5	4	0	0	84	0.2	4.8	0	0	89	0	4.8
hebei	zhangjiakou	4	114.894	40.8112	443.31	709.373	1131.2	306.1	0	0	62	8.7	-6.4	6	0	51	9.1	-4.3	4	0	34	9.5	-7.7	7	0	38	9.4	0.8	16	0	48	7.9	-3.3	1	0	37	9.8	-0.2	0	0	50	8.4	1.9	7	0	72	7.9	0.8
hebei	handan	3	114.483	36.6093	951.11	1351.83	668.7	156.1	2	0	59	8.1	-6	5	0	66	8.6	-5.2	7	0	41	9	-7.2	13	0	46	9.3	-2.5	4	0	46	7.2	1	0	0	35	9.4	-1.9	1	0	51	7.1	3.4	0	0	49	7.8	5.4
hebei	shijiazhuang	2	114.522	38.049	1087.99	3396.27	829.5	0	5	0	66	9	-10.4	6	0	80	8.2	-10.2	10	0	63	9.1	-16.9	4	0	44	9.6	-3.3	2	0	62	8.5	-11.8	1	0	47	9.8	-6.5	1	0	54	8	-0.8	0	0	55	9.5	1.4
hebei	langfang	3	116.704	39.5186	474.09	864.847	1017.1	252.3	0	0	62	8.3	-8.2	9	0	63	8	-3.1	4	0	29	9	-10.2	11	0	43	9.1	-4.5	5	0	85	7.3	-3.9	1	0	66	9.4	-2.8	0	0	62	6	-0.8	0	0	86	0	-1.5
hebei	xingtai	4	114.52	37.0695	735.16	370.691	720.6	107.3	0	0	66	2.3	0.8	7	0	60	7.7	2.9	9	0	64	7.5	0.2	5	1	40	9.6	7.9	1	0	89	0	5.1	1	0	34	9	6.6	0	0	62	0	7.3	0	0	99	0	3.8
hebei	baoding	3	115.495	38.8866	1169.05	1357.35	925.7	127.3	3	0	70	3.7	-2.6	8	0	67	8.3	-1.7	6	0	53	9.1	-1.3	9	0	80	7.2	0.2	6	0	100	0	2.9	0	0	59	8.8	4.2	0	0	51	0.3	7.1	0	0	99	0	3.9
hebei	qinhuangdao	3	119.604	39.9455	311.08	1014.69	1145.1	488.7	0	0	68	7	-2.3	0	0	48	8.5	-2	3	0	57	8.4	-5.1	4	0	70	5.7	-0.9	3	0	69	0	-1.1	0	0	83	8.4	-0.8	0	1	69	3.3	2.1	0	0	97	0	0.7
hebei	hengshui	5	115.686	37.7469	446.04	553.496	806.1	109.4	0	0	62	8.1	-8.8	4	0	59	8.3	-9.2	1	0	44	8.5	-16.5	3	0	61	8.7	-8.3	0	0	69	6.6	-9.6	0	0	60	9.1	-4.7	0	0	58	6.6	-1.3	0	0	67	1.3	-2.5
hebei	chengde	4	117.934	40.9925	356.5	404.59	1196.8	438.5	1	0	62	8.6	-6.9	1	0	60	9.3	-4.9	2	0	50	9.6	-9.4	3	0	58	9.2	-3.8	0	0	76	3.6	-3.6	0	0	65	9.6	-0.6	0	0	55	6.1	1.8	0	0	85	0	-0.1
shanxi	Xi 'an	1	108.953	34.2778	922.82	8349.86	655.1	0	9	0	73	8.8	-4.5	13	0	55	9.6	-3.6	48	0	52	9.6	-2.9	28	0	28	9.9	1.8	16	0	45	9.1	-7.7	6	1	33	9.5	0.1	0	0	25	8.8	8.6	0	0	42	9.4	5.3
shanxi	Hanzhong	5	107.045	33.0816	380.68	1471.88	743.9	227.2	1	0	71	6.1	4.8	5	0	70	8.7	4	13	0	62	4.6	8.5	2	0	70	9.1	6.2	0	0	56	1.4	8.6	5	0	54	9.5	8.5	0	0	61	9.1	13.7	0	0	75	7.8	11.2
shanxi	ankang	5	109.038	32.7044	303.7	1133.77	551.6	182.9	3	0	79	0	5.6	7	0	67	9.1	5	9	0	59	9	9.5	3	0	63	9.4	7.6	2	0	79	0	7.8	2	0	56	8.4	9.2	0	0	69	1.1	13.4	0	0	81	4.1	9.1
shanxi	weinan	4	109.484	34.5024	546.33	1767.71	624.1	56.3	0	0	68	7.4	-3.9	4	0	62	9	-5.9	5	0	59	8.8	-4.2	5	0	54	8.9	-3.4	1	0	39	8.7	-4.7	0	0	46	9	-2.5	0	0	44	7.1	5.9	0	0	58	9.2	3.9
shanxi	xianyang	3	108.708	34.3454	523.56	2376.45	669.8	21.7	2	0	89	5.1	-1.5	3	0	59	9.4	-1.3	10	0	51	9.7	0.2	2	0	43	10	1.2	0	0	25	8	0.2	0	0	41	9.9	3	0	0	40	8.9	8.7	0	0	65	9.1	6.7
shanxi	shangluo	5	109.934	33.8739	251.03	824.77	548.5	105.8	1	0	78	0	2.6	1	0	61	9.1	1.4	4	0	65	8.9	1.8	1	0	76	8.9	2.6	0	0	24	5	7.8	0	0	47	9.4	4.8	0	0	61	8.1	10.8	0	0	80	7.2	8.1
shanxi	baoji	4	107.171	34.3641	378.14	2265.16	784.7	155.9	0	0	83	5.7	-3.5	4	0	56	9.2	-3.9	6	0	53	9.2	2.3	3	0	54	9.6	-0.7	0	0	30	3.5	-2	0	0	48	9.8	1.8	0	0	51	10.1	8.5	0	0	62	10.4	4.7
shanxi	tongchuan	5	108.968	34.9084	79.8	327.96	692.1	62.6	5	0	80	0	-0.9	0	0	64	8.9	-2.2	2	0	54	9.8	0.6	1	0	53	10	1.2	0	0	29	9.4	0.3	0	0	35	9.7	2.5	0	0	48	7.5	9.3	0	0	75	8.3	5.7
shanxi	Yan'an	5	109.501	36.6033	234.1	1558.91	799.5	256.8	1	0	71	7.8	-1.9	2	0	69	8.5	-3.1	4	0	66	9.2	-1.7	1	0	61	9.2	-0.6	0	0	28	8.8	1	0	0	50	9.2	-0.4	0	0	66	4.3	4.7	0	0	73	7.9	5.5
shanxi	Yulin.	4	109.746	38.2794	383.84	3848.62	953.7	447.1	0	0	54	9.3	-3.2	1	0	60	9.2	-4.1	0	0	43	9.7	-3.4	2	0	33	10	0.4	0	0	39	9.9	-7.1	0	0	25	9.8	-0.5	0	0	24	7.6	8.6	0	0	52	8.7	4.3
shanxi	Yang ling	5	108.428	34.1656	18.92	150.46	712.7	78.4	0	0	91	1.1	-0.9	0	0	57	9	1.1	1	0	55	9.3	2.6	0	0	55	9.5	3.4	0	0	25	5.6	3.1	0	0	37	9.8	5.2	0	0	46	9.7	9.9	0	0	78	8.3	6.6
shanxi	hancheng	5	110.45	35.47	40.24	368.99	652.1	188.4	0	0	95	7	-6.5	1	0	81	8.5	-6.8	0	0	52	10.1	-0.9	0	0	37	10.2	-0.7	0	0	51	2	-6.2	0	0	35	9.3	1.2	0	0	75	7.6	5.1	0	0	48	10.9	4.5
liaoning	shenyang	1	123.433	41.8086	736.5	5784.7	1478.7	0	5	0	57	8.7	-9.4	5	0	67	7.4	-10.7	12	0	49	9.3	-11.8	4	0	74	8.1	-5.4	2	0	76	0	-5.1	0	0	71	9.2	-4.5	0	0	58	9.5	2	0	0	70	7.7	0.3
liaoning	dalian	1	121.593	38.9487	594.9	6989.8	1138.1	344.2	4	0	61	8.1	-0.6	3	0	62	2.2	-4.4	7	0	47	2.3	-4.3	2	0	69	8.1	0.8	2	0	94	0	1.4	1	0	89	4.5	1.3	0	0	84	3.8	4.6	0	0	83	0	2.6
liaoning	huludao	4	120.861	40.743	277	717.9	1269.6	243.1	2	0	71	8	-6	2	0	40	8.4	-1.2	3	0	43	9.1	-7.3	2	0	68	7.1	0.1	2	1	70	0	-4	1	0	78	8.7	-1.7	0	0	57	6.1	3	0	0	92	0	-0.1
liaoning	panjing	3	122.073	41.1412	129.6	1087.2	1361.5	129.9	1	0	64	8.4	-7	2	0	61	5.3	-7.6	5	0	45	8.8	-8.8	3	0	69	3.4	-3.2	0	0	89	0	-4.3	0	0	77	8.5	-0.7	0	0	74	4.4	4.6	0	0	84	0	1.1
liaoning	jinzhou	4	121.148	41.1309	296.3	1077.5	1320.9	205.1	0	0	45	7.6	-5.9	4	0	53	8.2	-7.2	3	0	37	8.5	-9.4	4	0	72	7.8	-2.3	1	0	72	0	-5.8	0	0	71	9.3	-0.8	0	0	72	8.3	2.5	0	0	77	3.8	0.7
liaoning	fuxin	4	121.661	42.0192	186.2	409.1	1433.6	154.1	0	0	62	8.4	-11.1	0	0	63	8.7	-9.8	7	0	39	9	-13.5	1	0	57	8.5	-4.7	0	0	64	1.7	-7.6	0	0	53	9.1	-3.6	0	0	54	9.7	-0.2	0	0	63	8.2	-2.2
liaoning	tieling	4	123.855	42.2998	293.7	594.5	1541.3	67.6	2	0	53	8.8	-6.6	0	0	59	7.7	-6.1	1	0	56	8.9	-9.9	1	0	78	9.2	-7.4	3	0	98	0	-0.6	0	0	91	7.7	-4.6	0	0	93	6.1	0.8	0	0	86	5.5	1.5
liaoning	anshan	3	123.008	41.1187	344	1613.1	1408.3	73.5	0	0	35	8.4	-4.6	0	0	65	7.4	-9.4	1	0	43	8.7	-10.2	2	0	58	8.7	-1.7	1	0	82	0	-4.9	0	0	53	9.2	0.3	0	0	58	8.1	5	0	0	78	2.8	0.7
liaoning	dandong	3	124.339	40.129	235.2	787	1374.9	192.3	1	0	34	9	-3	4	0	45	7.7	0.8	2	0	57	8.6	-6.7	0	0	67	8.1	-4.5	0	0	87	5.9	5	0	0	78	9.6	-2.5	0	0	83	2.1	4	0	0	74	7.6	3
liaoning	chaoyang	5	120.446	41.5718	336.5	762.7	1338.9	250.1	2	0	56	8.3	-7	3	0	44	8.4	-3.6	1	0	40	9	-10.9	0	0	48	9	-2.1	0	0	57	1.1	-6.1	0	0	57	9.6	-2	0	0	40	9.1	3.2	0	0	56	4.7	0.2
liaoning	benxi	4	123.778	41.3258	147.6	777.1	1474.1	28.7	1	0	50	8.8	-7	2	0	74	6.3	-9.8	0	0	49	9.4	-11.3	0	0	67	9.2	-5	0	0	92	0	-3.5	0	0	67	9.7	-3.9	0	0	67	7.4	3.6	0	0	73	5.4	0.5
liaoning	liaoyang	4	123.172	41.2733	176.5	762.9	1430.3	49.6	0	0	77	8.2	-8	1	0	40	8.7	-2.2	1	0	36	9.4	-7.5	1	0	70	8.5	-3.2	0	0	64	0	-4.1	0	0	74	9.7	-2.5	0	0	51	9.2	3.4	0	0	93	0	-0.1
liaoning	yingkou	3	122.233	40.6687	231.8	1270.5	1329.1	152.1	1	0	57	7.4	-6.1	0	0	61	6.6	-7.6	0	0	45	9.5	-8.9	0	0	76	0.9	-2.6	0	0	82	0	-5.3	0	0	74	8.8	-0.4	0	0	72	4	3.8	0	0	86	0	0.8
shanxi	jinzhong	4	112.739	37.6934	66.88	299.78	803.3	28.9	2	0	76	0.2	-1.7	7	0	61	7.8	-0.2	12	0	51	9.2	-1.5	11	0	36	9.6	4.6	3	0	30	0	3.4	1	0	40	8.5	0.7	1	0	67	0	3.9	0	0	73	4.9	5.9
shanxi	taiyuan	2	112.551	37.8903	361.68	3606.1	826.6	0	2	0	77	2.9	-1.9	2	0	71	7.3	-1	5	0	52	9.3	-1.2	8	0	57	9.4	1	2	0	35	0.3	2.5	0	0	36	8.8	1.1	1	0	65	0	4.1	0	0	84	3.7	4.6
shanxi	datong	4	113.291	40.1137	200.4	637.38	1059.3	256.3	1	0	71	8.8	-9.5	4	0	71	8.9	-5.6	4	0	50	9.7	-8.9	2	0	60	9.6	-6.1	1	0	49	8.7	-5.6	0	0	41	9.4	-3.3	0	0	43	8.8	0.5	0	0	44	8.2	4
shanxi	jincheng	5	112.867	35.4998	50.08	325.49	562.3	265.7	0	0	78	0.2	2	0	0	66	8.4	1.3	7	0	67	8.7	1.3	1	0	62	9.5	3.6	0	0	39	0	5.2	2	0	36	7.1	4.5	0	0	67	1.2	9.1	0	0	85	5.7	5.1
shanxi	changzhi	5	113.12	36.2017	81.18	429.22	639.2	190.9	1	0	76	1.6	-1	2	0	67	7.2	-1.8	0	0	68	9.1	-0.9	4	0	43	10	3.5	1	0	49	0	3.5	0	0	30	7.8	4.5	0	0	69	0	6.6	0	0	82	6.5	4.2
shanxi	yuncheng	4	111.007	35.0389	71.03	276.84	581.8	342.9	2	0	73	0	2.5	6	0	63	7.3	1.8	9	0	62	9.2	2.1	1	0	74	9.2	1.8	1	0	17	3.9	7.2	0	0	41	9.2	5	0	0	52	6.5	11.7	0	0	85	4.8	4.9
shanxi	xinzhou	5	112.728	38.461	56.7	166.87	884.2	63.6	0	0	68	7.8	-1.1	0	0	68	8.9	-3.3	3	0	54	9.6	-3.2	4	0	53	9.9	-1.2	0	0	35	6.5	2.3	0	0	34	9.9	-0.6	0	0	77	0.3	2.3	0	0	73	9.7	3.8
shanxi	suozhou	5	112.48	39.3377	73.83	521.32	984.4	162.5	0	0	53	8.9	-5.6	3	0	63	8.4	-6.2	1	0	50	9.5	-8	3	0	55	9.6	-4.3	0	0	42	8.3	-3.6	1	0	38	9.5	-4.1	0	0	38	9.3	0.5	0	0	33	8.5	7
shanxi	yangquan	5	113.569	37.8695	74.44	505.55	812.9	91.8	1	0	49	9.4	-8	0	0	85	9.4	-10.2	1	0	42	10.1	-9.6	2	0	47	10.2	-5.5	0	0	49	8.9	-7.1	0	0	35	10.1	-5.6	0	0	44	8.5	1.6	0	0	46	9.7	0.7
shanxi	linfen	4	111.539	36.0997	98.88	309	663.9	219.1	0	0	68	5.6	2.7	1	0	59	8.6	1.7	0	0	50	9.2	3.1	1	0	71	8.7	1.3	0	0	18	7.2	6.5	0	0	36	9.4	3.6	0	0	50	3	9.9	0	0	74	1.6	6
shanxi	luliang	5	111.143	37.5273	33.85	100.45	822.5	131.8	0	0	77	4.4	-0.1	5	0	71	7.5	-2.6	0	0	66	9.3	-1.2	1	0	72	8.1	0.4	0	0	34	1.7	1.9	0	0	37	8.6	1.8	0	0	71	0	4.8	0	0	95	4.3	1
neinenggu	baotou	3	109.846	40.6471	223.68	2951.8	1194.6	164.7	0	0	86	7.9	-14.1	3	0	91	8.1	-9.3	4	0	78	9.6	-13.4	4	0	77	9.7	-8.5	0	0	54	9.6	-10	0	0	65	9.3	-3.6	0	0	55	9.4	1.6	0	0	54	9.3	3.1
neimenggu	eerduosi	4	109.994	39.8165	162.27	3763.2	1081.7	218.2	2	0	68	7.9	-29.7	1	0	73	8.3	-25.1	8	0	65	8.4	-31.1	0	0	75	8.3	-20.6	0	0	63	8.9	-22.1	0	0	71	9.3	-20.2	0	0	75	9.4	-18.9	0	0	79	9.6	-18.2
neinenggu	bayinnaoer	5	107.424	40.7692	174.12	813.1	1286.5	368.8	0	0	64	8	-25	2	0	67	8.6	-19.3	2	0	61	8.1	-26.2	2	0	68	8.3	-17	2	0	48	9.5	-17.6	0	0	57	9.3	-11.4	0	0	67	9.7	-14.1	0	0	65	10	-9.8
neimenggu	chifeng	4	118.931	42.2971	459.41	1549.8	1357.9	614.2	1	0	51	8.9	-5	1	0	60	8.4	-7.5	1	0	45	9.4	-15.1	1	0	40	9.5	-1.8	3	0	81	5.7	-11.1	2	0	69	9.5	-5.9	0	0	50	8.3	-0.3	0	0	76	7.4	-4.4
neinenggu	Xilingol League	5	116.027	43.9397	105.48	813.9	1496.5	493.8	2	0	79	8.1	-16.8	0	0	76	8.3	-16.7	0	0	68	7.2	-25	0	0	72	8.5	-10.3	4	0	78	0.1	-14.3	3	0	75	9.9	-16.8	0	0	73	8.7	-8	0	0	70	4.5	-7.3
neimenggu	Hohhot,	3	111.66	40.8283	245.85	2903.5	1162.1	0	0	0	69	8.3	-8.5	2	0	84	4.3	-10.3	3	0	44	9.3	-7.6	2	0	70	8.5	-6.6	0	0	49	8.9	-11.2	0	0	38	8.4	-3.1	0	0	30	8.2	5.2	0	0	64	5.3	2
neinenggu	tongliao	4	122.26	43.6338	316.49	1301.6	1615.4	914.8	0	0	53	8.1	-11.6	1	0	62	8.6	-11.4	0	0	40	8.8	-15.5	5	0	59	8.5	-4.8	0	0	60	0	-10.1	1	0	47	9.4	-4.1	0	0	36	7.5	1.7	0	0	47	8	-2.7
neimenggu	hulunbuir	4	119.761	49.2016	256.33	1252.9	2126.6	1127.7	2	0	69	8.6	-28.5	0	0	73	7.6	-25.4	1	0	63	9.1	-29	2	0	78	8.6	-14.5	1	0	63	9.7	-21.1	1	0	69	9.9	-17.3	0	0	78	10.3	-14.3	0	0	79	9	-15.6
neinenggu	wulanchabu	5	113.113	41.0224	271.1	764.5	1156.9	115.9	0	0	70	9.3	-11.1	2	0	67	9.3	-11.4	1	0	67	9.8	-19.2	0	0	48	9.9	-3.4	0	0	77	9.3	-17.3	0	0	59	9.5	-7.9	0	0	57	9.5	-1.2	0	0	58	8.7	0.3
neimenggu	Wuhai	5	106.832	39.6832	44.19	495.9	1214.1	440.5	0	0	69	8.3	-8.5	0	0	84	4.3	-10.3	2	0	44	9.3	-7.6	0	0	70	8.5	-6.6	0	0	49	8.9	-11.2	0	0	38	8.4	-3.1	0	0	30	8.2	5.2	0	0	64	5.3	2
neinenggu	Xingan league	5	122.048	46.0838	160.79	472.5	1868.4	979.7	0	0	68	7.4	-23.5	1	0	69	7.7	-17.5	0	0	65	8	-32.7	0	0	73	6.4	-13.8	0	0	69	8.7	-21.8	0	0	67	8.9	-19	0	0	73	9.3	-14.5	0	0	71	9.5	-15.3
xinjiang	urumqi	2	87.565	43.8404	222.26	3099.77	2764.1	0	1	0	47	5.9	-7.2	5	0	62	7.2	-10.6	4	0	36	7.3	-2.2	8	0	37	7.7	-2.4	3	0	55	8	-9.8	0	0	69	6	-9.4	0	0	77	5.9	-2.9	2	0	61	9	-5.2
xinjiang	Yili	5	81.2979	43.9222	293.06	1917.22	3242.4	503	1	0	71	4.7	-10.6	4	0	78	8.7	-19.4	4	0	59	7.3	-11	1	0	61	7.7	-2.2	6	0	56	9.8	-10.5	2	0	82	4.2	-11.7	0	0	90	1.1	-6	0	0	83	2.9	-7.4
xinjiang	changji	5	87.296	44.0071	139.37	1367.3	2794.9	32.2	0	0	68	7.4	-23.5	0	0	69	7.7	-17.5	2	0	65	8	-32.7	1	0	73	6.4	-13.8	1	0	69	8.7	-21.8	0	0	67	8.9	-19	0	0	73	9.3	-14.5	0	0	71	9.5	-15.3
xinjiang	bazhou	5	86.1217	41.7714	124.21	1027.5	2797.9	259.4	0	0	76	7.7	-5.8	0	0	71	8.8	-7.3	0	0	61	9.1	-4.6	3	0	53	9.5	-2	0	0	24	8.4	2.1	0	0	50	7.2	1.3	0	0	45	9.6	3.7	0	0	39	9.1	6.5
xinjiang	Turpan	5	89.1816	42.9605	63.34	310.59	2611.1	158.6	0	0	77	0	-10.7	1	0	79	1.7	-12.1	0	0	82	0	-12.1	0	0	77	3.2	-13.2	1	0	72	6.2	-6.2	1	0	68	5.8	-1.1	0	0	59	7.6	5.8	0	0	36	9.2	9.3
xinjiang	Shihezi	5	86.0419	44.3083	59.3	359.61	2897.4	133.2	0	0	68	7.4	-23.5	1	0	69	7.7	-17.5	0	0	65	8	-32.7	0	0	73	6.4	-13.8	2	1	69	8.7	-21.8	1	0	67	8.9	-19	0	0	73	9.3	-14.5	0	0	71	9.5	-15.3
xinjiang	Aksu	5	80.2698	41.1717	256.17	1027.43	3258.1	670.7	0	0	59	8.4	-4.6	1	0	57	8.7	-4.4	0	0	48	4	-2.1	0	0	38	8.6	0.4	0	0	54	0	1.6	0	0	52	8.2	0.6	0	0	34	6.9	5.7	0	0	31	7.1	7.8
jilin	changchun	2	125.314	43.8983	748.92	6495.02	1762.8	0	1	0	60	8.5	-12.3	3	0	79	8.6	-15.2	24	0	59	9.1	-19.3	11	0	67	9.3	-9.7	5	0	69	7.7	-9.9	1	0	66	9.7	-5.3	0	0	52	10.2	-1.9	0	0	78	7.7	-5.3
jilin	siping	4	124.391	43.1755	320.4	939.83	1761.6	107.2	0	0	64	8.9	-15.7	1	0	76	8.8	-17	7	0	52	9.4	-18	4	1	72	9.4	-9.9	2	0	70	2.5	-7.7	1	0	72	9.9	-5.5	0	0	68	9.5	-2	0	0	85	9.5	-4.9
jilin	liaoyuan	5	125.134	42.9233	117.95	668.65	1776.4	103.6	0	0	70	8.1	-14.3	0	0	84	8.5	-17.2	3	0	63	8.8	-18.7	3	0	75	8.9	-10.4	1	0	75	2.2	-7	0	0	75	9.5	-6.6	0	0	65	9.3	-1.3	0	0	81	9.4	-4.3
jilin	gongzhuling	5	124.82	43.5	103.4	440.21	1779.6	48.6	0	0	64	8.9	-15.7	1	0	76	8.8	-17	3	0	52	9.4	-18	2	0	72	9.4	-9.9	0	0	70	2.5	-7.7	0	0	72	9.9	-5.5	0	0	68	9.5	-2	0	0	85	9.5	-4.9
jilin	yanbian	3	129.486	42.8964	210.14	706.33	1915.3	351.1	0	0	53	8.5	-17	2	0	67	8.8	-14.6	1	0	55	8.3	-18.7	2	0	59	7.8	-12.8	0	0	59	7.9	-3.5	0	0	56	9.7	-6.1	0	0	46	9.6	-1.7	0	0	67	10	-6.8
jilin	tonghua	4	125.943	41.7364	217.75	836.13	1614.5	237.5	0	0	61	8.7	-11.9	1	0	62	8.8	-8.7	0	0	58	7.6	-13.4	2	0	63	9.4	-9.6	0	0	84	0.2	-0.5	1	0	70	9.9	-9	2	0	62	8.2	2.5	0	0	73	9.3	-1.5
jilin	Jilin	3	126.565	43.872	415.35	2208.85	1919.1	97.2	2	0	70	8.6	-19.6	1	0	78	7.9	-18.1	2	0	60	8.9	-18.1	0	0	70	8.4	-14.4	0	0	79	5.2	-3.9	0	0	80	9.7	-11.9	0	0	63	9.9	-1.5	0	0	74	9.9	-3.3
jilin	matsubara	5	124.833	45.136	275.41	1372.51	2009.8	151.1	1	0	67	8.8	-17.9	1	0	79	9.1	-19.8	0	0	69	8.6	-22	0	0	74	9.2	-13.2	0	0	62	9.2	-12.6	0	0	91	9.5	-7.1	0	0	67	9.8	-5.1	0	0	95	8.8	-6.2
jilin	baicheng	5	122.841	45.6211	190.95	618.28	2106.3	281.1	0	0	70	8.5	-17.4	0	0	71	8.6	-16.2	0	0	49	8.8	-18.9	1	0	68	9.1	-9.4	0	0	53	8.8	-12.2	0	0	51	9.4	-6.1	0	0	48	9.9	-2.4	0	0	69	8.8	-4.6
jilin	meihekou	5	125.4	42.32	59.43	348.99	1668.8	145.3	0	0	68	8.7	-15.3	0	0	77	7.9	-14.3	0	0	56	9	-15.5	1	0	68	9.1	-10.5	0	0	86	0.9	-6	0	0	70	10	-7.6	0	0	60	9.6	-0.4	0	0	74	9.1	-3.3
ningxia	wuzhong	5	106.208	37.9936	140.37	508.11	1161.3	55	0	0	65	8.5	-1.5	5	0	43	8.9	-1.9	2	0	36	9	-1.9	6	0	26	9.2	1.8	14	0	35	6.6	-4.9	1	0	26	8.5	1.9	0	0	20	9.4	8.7	0	0	31	8.3	7.1
ningxia	yinchuan	3	106.206	38.5026	222.54	1803.26	1145.6	0	2	0	65	8.1	-2.4	9	0	50	9	-2.8	9	0	40	9.1	-3.9	8	0	33	9.3	-0.7	5	0	41	3.8	-6.2	0	0	31	8.4	0.3	0	0	26	8.5	7.8	1	0	27	6.8	9.1
ningxia	guyuan	5	106.285	36.0215	122.82	270.1	1235.8	273.7	1	0	77	4.1	-5.2	1	0	34	9.5	-0.8	0	0	49	9.2	-0.7	1	0	29	9.4	0.5	2	0	40	2.4	-8.1	0	0	31	9.4	1.8	0	0	39	10	5.4	0	0	39	9.9	3.6
ningxia	zhongwei	5	105.197	37.5211	115.75	374.13	1278.6	144	1	0	68	8.6	-3.4	1	0	50	9.2	-4.7	1	0	35	9.6	-2.8	0	0	39	9.4	-2.6	0	0	33	4.8	-5.9	0	0	35	8.3	-0.6	0	0	23	9.6	7.6	1	0	25	10	6.7
ningxia	shizuishan	5	106.22	39.02	80.3	535.01	1202.4	57.2	0	0	66	8.6	-5	0	0	56	8.8	-4.4	1	0	39	9.2	-3.8	0	0	39	9.4	-1.4	0	0	43	7.9	-8.3	0	0	31	8.2	-0.5	0	0	24	8.3	7.8	0	0	22	4.9	7.9
gansu	lanzhou	2	103.823	36.0642	328.47	2732.94	1147.8	0	0	0	77	6.4	-6.4	14	0	52	8.9	-5.7	13	0	43	9.4	-5.7	0	2	52	8.8	-3.2	0	0	35	6.3	-6.5	0	0	36	8.3	-2.1	0	0	40	10.1	3	33	0	34	9.9	2.6
gansu	pingliang	5	106.689	35.5501	234.18	395.17	894.8	260.2	0	0	85	2.7	-3.1	1	0	42	9.1	-1	0	0	43	9.7	0.6	6	0	31	9.7	2.1	1	0	27	8.6	-3.3	0	0	36	9.6	2.9	0	0	45	9.6	7.3	6	0	42	10.3	6.5
gansu	gannan	5	102.917	34.9922	74.86	155.73	1170.3	146.5	0	0	68	8.1	-10.6	0	0	52	9	-10	1	0	40	9.7	-9.2	5	0	65	6.7	-8	0	0	48	7.4	-6.9	0	0	43	7.7	-3.5	0	0	59	6.9	-2.1	8	0	60	10.5	-3.8
gansu	tianshui	5	105.737	34.5843	371.94	652.05	914.4	241.3	0	0	69	3.3	1.5	2	0	54	9.2	0	8	0	66	4.2	2	1	0	56	9.1	3.2	0	0	21	8	3.9	0	0	41	9.1	6.4	0	0	58	9.4	8.2	12	0	62	9.4	8.2
gansu	baiying	5	104.171	36.5467	181.75	511.6	1150.7	60.7	0	0	72	8.1	-4.2	1	0	58	8.9	-4.6	0	0	55	9	-3.1	3	0	44	9	-2.1	0	0	29	2.7	-3.8	0	0	33	8.2	-0.1	0	0	45	9.5	6.1	3	0	44	9.9	5.4
gansu	dingxi	5	104.627	35.5861	304.27	356.26	1057.3	90.4	0	0	97	0	-8.8	2	0	51	9.6	-3.7	0	0	93	4.8	-6.1	5	0	46	9.1	-2.1	0	0	56	6.6	-11.2	1	0	51	9.8	-1.2	0	0	55	10.5	0.7	8	0	43	10.7	1
gansu	longnan	5	104.935	33.3945	288.16	379.23	937.2	315.4	0	0	45	4.5	5.7	1	0	37	8.3	6.1	3	0	48	8.4	6	0	0	37	8.6	8	0	0	20	0.2	8.7	0	0	37	9.1	9.6	0	0	44	7.8	12.6	4	0	39	8.5	13.3
gansu	qingyang	5	107.644	35.7268	270	708.15	1183.7	342.4	0	0	79	3.3	-2.8	0	0	58	9	-3.4	1	0	54	9.2	-2.2	2	0	42	9.3	-0.8	0	0	30	6.5	-2.8	0	0	39	9.1	-0.1	0	0	31	7.9	8.4	2	0	61	9.5	5.4
gansu	linxia	5	103.215	35.5985	240.69	255.35	1184.9	97.7	0	0	77	7.1	-6	2	0	55	7.9	-4.8	1	0	49	9.2	-4.4	0	0	61	6.9	-1.5	0	0	40	6.1	-4.7	0	0	38	7.2	-1	0	0	44	9.4	2.6	3	0	53	9.8	2.4
gansu	Zhang ye	5	100.46	38.9393	131.1	407.71	1567.7	433.7	0	0	39	7.6	-7.4	2	0	32	9.7	-6.6	0	0	28	9.6	-5.9	0	0	22	9.9	-2	0	0	48	7.3	-9.8	0	0	31	9.2	-3.6	0	0	27	9.7	1.6	2	0	41	5.8	1
gansu	jinchang	5	102.208	38.5161	45.38	264.24	1417.2	308.8	0	0	41	7.3	-7	1	0	25	9.6	-7	0	0	23	9.8	-7.1	0	0	21	9.9	-4.3	0	0	69	2	-13.3	0	0	27	9.1	-3.2	0	0	23	10	0.5	1	0	50	6	-0.8
qinghai	xining	3	101.768	36.6407	235.5	1284.91	1337.2	0	1	0	65	7	-6.8	7	0	34	9.4	-6	6	0	25	10	-4.3	1	0	46	8.2	-3.3	0	0	51	9.2	-7.7	0	0	26	7.3	-2	0	0	31	10.3	3.4	0	0	36	9.4	1.4
qinghai	haibeizhou	5	100.88	36.9607	28.3	82.91	1424.5	86.1	0	0	46	8.7	-12.8	0	0	39	9.5	-10.9	3	0	27	9.5	-11	0	0	29	9.9	-10.7	0	0	15	10.1	-7.7	0	0	26	8	-7.4	0	0	20	10.5	-2.9	0	0	37	10.1	-1.7
xizang	Lhasa	5	91.1119	29.6626	55	540.78	2227.7	0	1	0	31	8	-13.3	0	0	29	8.9	-6.2	0	0	29	10	-10.6	0	0	31	9.5	-8.5	0	0	27	10.2	-3.3	0	0	29	8.8	-7.6	0	0	77	9.1	-7	0	0	41	10	-6.8
beijing	beijing	1	116.46	39.92	1375.8	30320	1053.9	0	10	0	65	7.9	-2.3	122	1	56	8.7	-1.3	121	0	34	9.5	-2.9	84	1	71	8.6	-0.8	38	2	83	0	1.6	20	0	69	8.6	1.8	5	0	52	0	4.4	11	4	93	0	2.4
tianjing	tianjing	1	117.2	39.13	1559.6	14104.3	986.3	0	10	0	73	7.3	-1.4	21	0	61	9.2	-1.9	36	0	49	9.1	-1.9	24	0	76	5	0.5	29	3	85	0	1	10	0	79	8.9	1.6	5	0	67	1.2	5.7	1	0	91	0	4.6
